# Supplementary material for: Prediction of edapho-climatic parameters in the incidence of Campylobacter spp. in northwestern Mexico
Source: PLOS Glob Public Health. 2024 Apr 25;4(4):e0002812. doi: 10.1371/journal.pgph.0002812 (PMC11045143; doi:10.1371/journal.pgph.0002812)
Supplement: S1 Data — (XLSX) [file pgph.0002812.s001.xlsx]

## Sheet: Sonora
Station	Name	Latitude	Longitude	Latitude	Longitude	X	Y	Altitude	BIO 1 Temp media anual	BIO 2 Rango de temperaturas diurnas	BIO 3 Isotermalidad	BIO 4 Estacionalidad en la temperatura	BIO 5 Temperatura máxima del mes más cálido	BIO 6 Temperatura mínima del mes más frío	BIO 7 Rango anual de temperatura	BIO 8 Temperatura media del trimestre más lluvioso	BIO 9 Temperatura media del trimestre más seco	BIO 10 Temperatura media del trimestre más cálido	BIO 11 Temperatura media del trimestre más frío	BIO 12 Precipitación anual	BIO 13 Precipitación del mes más lluvioso	BIO 14 Precipitación del mes seco	BIO 15 Estacionalidad en la precipitación	BIO 16 trimestre más lluvioso	BIO 17 trimestre más seco	BIO 18 trimestre más cálido	BIO 19 trimestre más frío
26291	ACONCHI	29 49 30	110 13 34	29.825	110.226	574771	3299645	616	21.1	18.9	50.266	7.12771	40.2	2.6	37.6	28.9	16.5	24.9	12.3	481.4	147.7	1.9	10.177	339.3	32.6	27	63
26001	AGUA PRIETA	31 19 33	109 32 56	31.3258	109.549	638065	3466622	1210	17.9	17.1	47.8992	7.13863	35.8	0.1	35.7	25.8	13.6	21.7	9.1	365.8	87.9	7.4	7.38383	208.6	39.1	26.6	72.1
26206	ALTAR (OBS)	30 43 42	111 50 10	30.7283	111.836	419953	3399793	421	22.7	17.9	49.5845	7.33937	40.9	4.8	36.1	31.2	18.2	26.2	13.9	300.7	79	4.4	7.29203	160.9	45.5	20.8	69.2
26004	ARIVECHI	28 55 45	109 11 27	28.9291	109.191	676348	3201485	482	21.4	19.8	52.381	6.4132	39.5	1.7	37.8	27.4	18	26.1	13.2	527.5	149.8	6.6	9.56543	357.7	35.6	56.4	64
26005	ARIZPE	30 20 09	110 10 03	30.3358	110.168	580022	3356293	836	19.7	19.6	54.4444	5.9905	38.2	2.2	36	26.1	15.7	22.8	12.3	471.2	130.1	4.9	8.52966	301.4	46.7	34.8	76.3
26178	ARROYO HONDO	26 45 43	108 47 00	26.7619	108.783	720421	2961989	224	24.5	17.3	59.8616	4.34061	38.5	9.6	28.9	28.8	21.8	27.3	19.06	602.9	169.3	0.9	9.96847	436.6	19.4	41	64.8
26038	ATIL	30 50 37	111 35 02	30.8436	111.584	444167	3412416	1253	19.6	18.3	55.4545	6.15119	36.9	3.9	33	27.1	15.4	21.9	12.3	406.3	95.8	8.1	6.70857	208.1	71.4	26.7	104.9
26006	BACADEHUACHI	29 48 26	109 08 24	29.8072	109.14	679754	3298875	695	20.9	19.3	52.7322	6.56097	39.1	2.5	36.6	27.9	16.5	24.3	12.8	486.5	116	5	7.32812	269.1	55.5	38.1	111.4
26007	BACANUCHI	30 35 56	110 14 19	30.5988	110.239	572990	3385397	1049	17.6	20.9	55.5851	6.59867	36.9	-0.7	37.6	25.3	13.4	20.6	9.8	509.4	138.6	6.6	8.58749	313.4	50.2	36.4	94.6
26205	BACERAC	30 21 19	108 55 54	30.3552	108.932	698792	3359967	1038	19.8	18.6	51.2397	6.85285	38.5	2.2	36.3	27.1	15.6	23.8	11.5	467.1	114	3.7	7.1524	255.5	55.5	38	103.6
26287	BACHOCO	27 33 42	109 50 45	27.5616	109.846	613945	3049221	69	24.4	16.8	55.082	5.44699	39.1	8.6	30.5	30.5	20.6	26.7	17.6	438.5	111.6	0	9.89436	321.8	22.3	12.2	63.3
26145	BACOACHI (SMN)	30 37 55	109 58 12	30.6319	109.97	598708	3389265	1049	17.7	19.3	56.1047	6.20285	35.3	0.9	34.4	25.06	13.3	20.1	10.3	510.4	150.1	2.4	8.56604	311	51.2	21.5	97.8
26179	BAHIA DE KINO	28 49 22	111 56 12	28.8227	111.937	408611	3188711	2	20.3	12.5	46.9925	5.80099	33.5	6.9	26.6	28.1	16.1	21.1	13.8	161.3	50.9	0.4	9.0265	89.2	11.3	3.8	47.2
26008	BANAMICHI	30 00 13	110 12 54	30.0036	110.215	577178	3098466	675	675	17.3	51.4881	6.09185	39.2	5.6	33.6	28.6	18.2	25.5	14.5	469.7	140.9	4.6	8.99234	301.7	40.2	32.8	74.6
26229	BAREBAMPO	27 17 25	109 21 17	27.2902	109.355	662828	3019658	85	22.8	18.7	57.8947	5.42108	37.8	5.5	32.3	29.1	19	24.8	16.2	535.3	157.3	0.5	10.9138	420.4	23.3	10.9	59.2
26009	BATACOSA	27 31 46	109 24 04	27.5294	109.401	657896	3046096	230	23.3	18.4	56.9659	5.43532	39	6.7	32.3	29.2	19.6	25.9	16.5	623.2	177.9	3.1	10.0046	457.1	34.8	25.8	85.3
26012	BAVISPE (SMN)	30 28 49	108 56 23	30.4802	108.94	697766	3373810	1000	18.9	18.4	49.4624	7.14236	37.9	0.7	37.2	26.4	14.4	22.7	9.8	396	84.9	5.4	6.36304	209.5	46	40.3	84.3
26152	BENJAMIN HILL (FFCC)	30 32 00	111 07 00	30.5333	111.117	488808	3377891	709	22.6	17.2	52.9231	5.95744	38.8	6.3	32.5	29.1	18.9	25.6	14.9	366.3	105.3	6.3	9.27478	243.9	32.2	17.3	56.5
26192	CABULLONA	31 08 54	109 32 29	31.1483	109.541	639038	3446956	1119	16.4	18.3	51.6949	6.77126	35.4	0	35.4	24.4	11.8	19.4	8.7	309.3	82.5	1.1	7.95337	186.5	32.6	16	56.2
26403	CALLE DOSCIENTOS	27 29 02	110 00 47	27.4838	110.013	597637	3040420	30	24.8	18	57.8778	5.72046	39.4	8.3	31.1	31.6	20.4	26.5	17.8	297	75.8	0.1	8.9473	199.3	16.6	6.8	51.4
26299	CALLE MIL DOSCIENTOS	27 18 00	109 58 06	27.3	109.968	602087	3020085	26	23.9	17.7	57.2816	5.77777	38.4	7.5	30.9	30.9	19.4	25.4	16.8	339.6	89.4	0.7	9.39556	237.3	16.6	7	56.4
26298	CALLE SEISCIENTOS	27 24 34	110 02 15	27.4094	110.037	595148	3032154	20	24	18	57.508	5.77872	38.6	7.3	31.3	30.9	19.6	25.7	16.9	313.6	77.2	7.3	8.43966	201.6	19.9	8.4	59.5
26174	CAMPO EXPERIMENTAL UNISON	29 00 52	111 07 56	29.0144	110.132	487123	3209593	154	23.1	18.8	55.6213	6.20534	39.8	6	33.8	30.4	18.9	25.5	15.5	320.8	102.9	1.3	9.34486	200.6	27.9	8.8	76.5
26016	CARBO	29 41 03	110 57 18	29.6841	110.955	504353	3283790	464	22.3	18.1	53.3923	6.0765	39.8	5.9	33.9	29.4	18.2	24.9	14.9	391	109.7	2.7	9.37599	259.8	29.1	14.3	72.6
26294	CARCAMO	27 21 11	109 51 34	27.353	109.859	612809	3026056	21	23.8	18.1	56.7398	5.89516	38.4	6.5	31.9	30.7	19.2	25.6	16.6	348.3	97.5	0.2	10.3091	261.6	14.5	11.9	35.9
26019	CIANO	27 00 43	109 29 32	27.0119	109.492	649588	2988652	31	23	17.4	52.0958	5.70244	39.8	6.4	33.4	29.7	18.5	24.8	16	436.9	110.3	0.2	9.41994	307.4	21.4	9	69.2
26029	CIUDAD CUBIL (CFE)	28 38 00	108 45 00	28.6333	108.75	719958	3169478	1279	23.5	18.1	49.7253	6.6928	42.5	6.1	36.4	29.9	19.7	28.1	15.1	737.2	193.6	10.5	8.5093	458.1	66.1	55.1	147.1
26018	CIUDAD OBREGON (DGE)	27 28 53	109 56 17	27.4813	109.938	604912	3040204	40	25.1	15.7	47.7204	5.70605	42.5	9.6	32.9	31.7	20.9	27.2	18	384.5	95.3	0.2	9.27113	267.8	20.5	12.2	63.2
26256	COBACHI	28 53 48	110 15 00	28.8966	110.25	573123	3196768	457	22.3	20.9	59.5442	5.77368	39.6	4.5	35.1	29.2	18.5	23.9	15.1	588.3	173.1	1.7	9.6834	403.1	42.1	24.4	114.4
26021	COCORAQUE	27 24 54	109 37 42	27.415	109.628	635594	3033149	106	23.9	19.2	59.0769	5.58767	39.1	6.6	32.5	30.5	19.7	25.7	17.1	468.5	119.1	0.4	10.0063	347.6	23.6	19	58.7
26257	COLONIA ARIBABI	30 04 12	109 05 19	30.07	109.089	684236	3328082	1450	17.2	18	52.1739	6.16446	34.4	-0.1	34.5	23.8	12.9	20.5	9.6	597.1	123.9	6.1	6.52242	310.5	85.3	37.4	149.4
26022	COLONIA MORELOS	30 49 30	109 13 18	30.825	109.222	670092	3411560	837	19.9	21.5	65.1515	6.31326	34.4	1.4	33	27	16.1	23.3	12.1	339.7	69.3	3.4	6.22049	171	46.8	26.3	88.1
26023	COLONIA OAXACA	30 43 47	109 03 23	30.7297	109.056	686087	3401262	896	19.3	20.4	55.4348	6.57992	38.5	1.7	36.8	27.3	14.8	21.8	11.7	343.3	84.1	2	7.25601	189.5	39	21.9	68.6
26235	COLONIA YAQUI	27 46 36	109 54 16	27.7766	109.904	607942	3072944	43	24.7	18.4	58.2278	5.53649	40.4	8.8	31.6	31.3	20.5	26.4	18.1	418.9	128.3	1.4	10.0309	305.2	23.2	13.3	60.2
26025	CUCURPE	30 19 50	110 42 22	30.3305	110.706	528250	3355451	853	20.2	19	54.4413	6.34314	37.7	2.8	34.9	27.3	16.1	23.3	12.3	576.5	149.2	4.6	7.96019	339.1	63.3	39.2	119.6
26259	CUMERAL	30 53 16	110 51 00	30.8877	110.85	514336	3417174	929	18.8	20.5	56.4738	6.17416	37.8	1.5	36.3	25.8	14.5	21.7	11.3	550.6	123.8	6.5	6.98504	302.4	74.4	31.5	133.9
26222	DIVISADEROS	29 36 56	109 28 10	29.6155	109.469	648193	3277165	684	21.2	19	54.4413	6.48151	38.6	3.7	34.9	28.2	17.3	24.4	12.8	496.3	162.1	6.4	8.98651	304.3	52.9	45.9	94
26260	DON	26 25 26	109 01 30	26.4238	109.025	696962	2924139	50	24.6	16.8	60.2151	4.58139	37.8	9.9	27.9	29.9	20.8	25.9	18.9	436.7	124.1	0.3	9.71228	312.7	26.6	14.9	61.1
26180	EL CAJON	29 28 20	110 44 11	29.4722	110.736	525558	3260334	390	21.8	20.3	55.3134	6.54326	39.4	2.7	36.7	29.6	17.5	24.4	14	439.9	125.7	1.7	9.00026	290	32.6	16.9	77.8
26028	EL CARRIZAL	29 05 31	111 44 00	29.0919	111.733	428635	3218394	49	22.3	19.8	57.5581	6.37345	39.6	5.2	34.4	30.7	17.9	23.6	15.03	176	39.5	0	7.82982	95	18.6	1.7	62.9
26255	EL CLARO	30 27 07	111 12 22	30.4519	111.206	480211	3368884	632	21	18.5	55.3892	5.94757	37.7	4.3	33.4	28.06	17.06	23.5	13.8	396.6	96.7	1.3	7.53899	232	51	22.5	83.3
26262	EL FRESNAL	30 48 43	110 42 45	308122	110.713	527500	3408796	1003	19.4	18.1	52.3121	6.49216	37	2.4	34.6	26.9	15.06	22.2	11.6	474.6	107.9	5.3	6.72216	254.5	71.5	26.6	118
26051	EL LINDERO	26 52 43	109 24 39	26.8788	109.411	657850	2973980	12	23.9	16.6	55.3333	5.63148	37.7	7.7	30	30.8	19.7	25.2	16.9	322.1	67.1	0.4	7.3033	176.7	17	3.9	71.7
26031	EL NOVILLO (CFE)	28 58 37	109 38 17	28.9772	109.638	632816	3195114	363	24.8	17	50.8982	5.80968	42.3	8.9	33.4	30.3	21.1	28.5	17.3	630	172	4.2	8.48442	392.1	56.8	43.3	121.3
26032	EL OREGANO	29 13 47	110 42 22	29.2299	110.706	528561	3233473	279	24.1	19.7	55.8074	6.19239	41.2	5.9	35.3	31.4	20.03	26.5	16.4	439	120.5	4.2	9.62859	306.2	32.2	16.6	68.1
26186	EL TAPIRO	30 14 09	109 49 00	30.2361	109.817	613863	3345510	898	20.3	19.9	55.7423	6.08358	38.8	3.1	35.7	27.03	16.3	23.4	12.8	527.6	144.5	2.4	8.43101	331.3	53.3	34.7	99.5
26197	EL VERANITO	26 59 01	109 13 23	26.9838	109.223	676342	2985861	160	23.6	17.6	57.329	5.20899	38.2	7.5	30.7	29.2	19.9	26.03	17.06	527.9	139.7	0.3	9.73405	383	24.5	22	68.1
26160	EL VIVERO	30 37 37	110 58 03	30.6272	110.968	503114	3388259	750	20.3	19.6	62.8205	6.53681	38.7	7.5	31.2	27.8	15.9	16.9	12.5	405.6	98.1	3.5	7.76881	243.3	49.6	23.9	80.8
26288	EL YESO	30 35 56	110 53 45	30.5991	110.896	509985	3385154	849	19.2	20.5	54.8128	6.8059	37.6	0.2	37.4	27.3	14.6	22	11.2	421.6	110.4	1.5	7.78577	241.7	60.5	23.3	95.2
26034	ETCHOJOA	26 54 25	109 37 45	26.9072	109.629	636127	2976865	14	23.6	15.3	55.6364	5.30546	36.3	8.8	27.5	30.1	19.5	24.7	17.3	385.1	90.6	0.2	8.00636	235	24.3	6.2	77.5
26035	FELIX GOMEZ	29 50 12	111 28 44	29.8369	111.479	453736	3300783	665	19.2	20.4	57.9545	6.21508	37	1.8	35.2	26.8	15.03	21.6	11.9	358	93.8	1.6	8.55715	233.4	35.6	14.3	65.1
26236	GRANADOS	29 51 23	109 18 20	29.8566	109.306	663672	3304077	529	22.7	18.7	50.6775	6.9226	41.2	4.3	36.9	29.7	18.8	27.1	14.03	462.5	114.3	3.1	7.7889	275.4	43.5	32.2	91.1
26292	GUAYMAS 4-P-6	27 33 00	110 30 00	27.5502	110.5	549364	3047454	13	24	17.8	57.9805	5.57725	38.5	7.8	30.7	30.8	19.8	25.4	17.2	270.4	69.1	0.1	9.33148	186.9	15.3	3	49.1
26263	GUISAMOPA	28 38 46	109 06 27	28.6463	109.108	684972	3170243	691	22.1	19.3	56.9322	5.70985	38.6	4.7	33.9	27.7	18.4	25.8	14.6	769	218.8	11.4	8.42963	469.3	65.3	71.2	127.9
26138	HERMOSILLO I (DGE)	29 04 23	110 57 33	29.0733	110.959	503974	3216080	200	24.2	14.5	48.3333	5.98439	38.9	8.9	30	30.9	20.3	26.8	16.7	360	91.1	1.7	8.88898	240.6	26.1	12.4	76.4
26139	HERMOSILLO II (DGE)	29 05 56	110 57 15	29.0991	110.954	504459	3218942	221	25.1	14.6	49.3243	5.99112	39.8	10.2	29.6	31.8	21.1	27.9	17.6	386.9	100.2	2.5	9.23615	267.2	26.8	14.6	63
26043	HORNOS	27 42 47	109 54 15	27.7133	109.904	608032	3065897	54	24.3	17.6	58.0858	5.51461	38.9	8.6	30.3	30.9	20.1	26.03	17.6	438.8	121.3	0.4	9.53046	311	21.1	17.4	61.7
26289	HUACHINERA	30 12 38	108 57 26	30.2108	108.957	696624	3343881	1117	19.6	17.9	50.8523	6.27598	37.9	2.7	35.2	26.2	15.1	22.9	11.8	632	135.3	11.2	6.67538	321.9	86.7	48.7	162.2
26290	HUASABAS	29 54 12	109 18 00	29.9036	109.3	664131	3309288	1324	22.1	19.1	50.7979	7.02197	41.1	3.5	37.6	29.1	18.2	26.7	13.1	492.3	132.5	4.7	7.9996	291.3	41.1	45.3	96.8
26214	HUEPAC	29 54 46	110 12 48	29.913	110.213	575939	3309380	644	19.6	21	54.6875	6.96069	38.9	0.5	38.4	27.7	14.9	22.4	11.2	527	154.9	4.6	9.16801	338.8	41.7	42	87.4
26115	IMURIS (DGE)	30 46 37	110 51 39	30.7772	110.861	513316	3404890	846	19.4	18.6	53.1429	6.43124	37.3	2.3	35	27	15.03	22.1	11.8	473.2	105.6	3.4	7.07477	265.7	69.1	28.6	111
26045	IMURIS (SMN)	30 47 00	110 51 00	30.7836	110.85	514352	3405599	840	19.3	20.4	56.044	6.39523	37.8	1.4	36.4	26.8	15	22	11.7	462	104.2	6.3	7.51972	264	61.2	28	103.2
26306	KM. 91 + 600 PALO ALTO	27 17 30	109 21 30	27.2916	109.358	662468	3019808	84	24.1	17.7	56.7308	5.90641	38.9	7.7	31.2	31.1	19.7	26.06	16.8	374	102.2	0.2	9.24155	257.2	18.5	10.5	56.9
26232	LA CEBOLLA	30 44 30	111 09 30	30.7416	111.158	484843	3400983	751	19.7	21	56.6038	6.47492	37.7	0.6	37.1	27.6	15.3	21.9	12	427.9	109.6	3.7	7.87685	249.9	59.1	23.5	101.3
26048	LA ESTRELLA	28 56 57	109 38 23	28.9491	109.64	632562	3203115	674	24.1	18.4	53.4884	5.94181	42.2	7.8	34.4	30.03	20.4	27.9	16.7	675.8	193	5.5	8.68669	428.2	59.7	55.2	119.6
26264	LA MISA	28 22 37	110 31 51	28.3769	110.531	545968	3139049	175	24.2	16.6	54.4262	5.62317	39.5	9	30.5	30.5	20.5	26.7	17.1	372.8	102	1	9.14969	255.8	27.1	13.9	67.3
26248	LA SANGRE	30 39 57	111 24 18	30.6658	111.405	461201	3392638	644	20.6	19.9	52.9255	6.98741	39.7	2.1	37.6	28.8	15.9	23.6	12.2	386.9	88.5	2.1	7.11362	212.9	53.1	24.5	83.7
26050	LAS PANELAS	27 24 43	108 52 36	27.4119	108.877	709921	3033854	169	25.2	17.9	56.4669	4.84815	41	9.3	31.7	29.7	20.03	28.4	19.03	736.4	125.1	4.9	9.27725	506.6	40.7	49	97.4
26228	LOS ALGODONES	27 30 18	108 44 06	27.505	108.735	723743	3044413	839	20.1	22.7	72.293	3.14219	36.7	5.3	31.4	23.2	17.9	22.1	16.2	958.8	237.5	6.8	8.04533	600.8	85.3	78.3	165.9
26286	MAGDALENA II	30 36 54	110 56 56	30.615	110.949	504898	3386936	753	21.3	18.2	50.5556	6.95999	39.4	3.4	36	29.1	16.8	24.7	12.7	958.8	123.4	3.1	8.25572	267.2	63.3	25.2	91
26196	MARIA DEL CARMEN	28 54 13	111 33 18	28.9036	111.555	445892	3197433	54	23.3	19.2	55.4913	6.64605	40	5.4	34.6	31.6	18.5	25.03	15.4	177.3	49.8	0.6	8.93763	116	14.5	2.8	37.7
26240	MATAPE	29 06 50	109 57 58	29.1138	109.966	600593	3221045	745	21.8	17.1	56.6225	4.71422	37.8	7.6	30.2	26.3	18.7	25	15.8	645.9	181.8	4.4	9.27436	440.5	51	36.8	109.9
26285	MAYCOBA	28 23 30	108 39 34	28.3916	108.66	729327	3142818	1525	14.7	18	56.0748	5.30599	31.4	-0.7	32.1	21.1	11.2	17.9	8.06	933.6	285.6	12.9	9.8422	638.1	60.8	119.3	77.8
26052	MAZATAN	29 00 13	110 08 16	29.0036	110.138	583979	3208692	544	21.8	18.6	56.1934	5.75286	38.7	5.6	33.1	28.4	17.6	24.2	15.03	500.7	151.7	2.3	9.92292	355.9	35.5	41.1	82.1
26198	MAZOCAHUI	29 32 27	110 07 10	29.5408	110.119	585317	3268231	499	21.3	20.4	53.2637	6.77305	39.8	1.5	38.3	28.9	17	24.6	13.03	557.8	153.1	1.8	9.0467	374.6	45.3	29.1	93.2
26241	MERESICHIC	30 01 50	110 40 30	30.0305	110.675	531336	3322215	712	19	16.6	55.8923	5.26092	34.8	5.1	29.7	25.3	14.8	20.8	13.2	579.7	134.3	9.8	7.28264	333.8	70.8	49.8	114
26053	MINAS NUEVAS	27 03 34	109 00 23	27.0594	109.006	697715	2994584	480	23.1	15.7	55.2817	4.51529	37.4	9	28.4	27.5	20.3	26.03	17.4	734.6	197.8	4.5	9.31154	511.6	33.5	48.3	91.7
26055	MULATOS (SMN)	28 39 32	108 44 53	28.6588	108.748	720086	3172269	1395	19.8	18.3	53.3528	5.82573	36.9	2.6	34.3	25.03	17	24.1	12.2	767.4	207.8	12.2	8.52236	473.2	71.5	88.5	120.2
26056	MUMUNCUARA	26 48 24	109 24 08	26.8066	109.402	658806	2966020	6	23	16	54.9828	5.56751	36.7	7.6	29.1	29.8	18.9	24.1	16.1	382.1	88.4	0.1	8.12617	239.2	22.2	8.8	79.7
26060	NACHUQUIS	27 04 37	109 32 34	27.0769	109.543	644489	2995794	33	23.8	20	61.3497	5.35314	38.7	6.1	32.6	30.2	19.7	25.3	17.3	429.4	102.6	0.2	7.84903	255.3	21.7	6.2	87.2
26057	NACO	31 19 37	109 56 52	31.3269	109.914	600109	3466314	1411	17.6	15.7	47.1471	6.87444	34.5	1.2	33.3	25.2	13.2	21.1	9.1	350.4	85	6.6	7.74693	206.5	37	26.7	64.5
26067	NACORI CHICO (CFE)	29 41 18	108 58 53	29.6883	108.981	695316	3285955	549	22.8	17.4	49.0141	6.5946	40.9	5.4	35.5	29.1	19.2	27.3	14.4	606.3	143.4	7	7.58709	345	55.4	48.4	133.4
26059	NACOZARI (SMN)	30 22 28	109 41 15	30.3744	109.688	626115	3361008	1100	20.2	16.3	50.4644	6.03708	37.2	4.9	32.3	26.5	16.2	23.6	12.6	578.8	167.2	5	8.96873	370	53.6	40.6	99.3
26061	NAVOJOA	27 04 19	109 26 36	27.0719	109.443	654357	2995358	48	24.6	16.1	55.5172	5.2512	38.3	9.3	29	30.4	20.7	26.8	18.03	435.1	122.3	0.2	9.79474	314.9	21.7	12.3	62.6
26062	NOGALES (DGE)	31 19 07	110 56 45	31.3186	110.946	505153	3464914	1200	17.8	15.4	48.4277	6.38143	34.1	2.3	31.8	25.03	13.4	21	10.2	454.9	115.1	5	8.15027	277.6	55.3	23.1	80.5
26265	ONAVAS	28 27 44	109 31 35	28.4622	109.526	644275	3149291	175	24.1	18.5	52.5568	5.96964	40.9	5.7	35.2	30.03	20.4	27.7	16.4	608.7	170.1	4.8	9.27194	409.5	40.5	39.3	92.1
26066	PALO VERDE	28 47 44	111 21 56	28.7955	111.365	464324	3185390	79	22.7	18.1	55.3517	6.23823	38.5	5.8	32.7	30.6	18.4	24.4	15.3	608.7	48.9	0.9	8.323	108.2	20	7.3	47
26310	PELICANO	28 32 19	111 23 10	28.5386	111.386	462226	3156930	30	23.3	17.9	53.9157	6.28864	38.7	5.5	33.2	30.9	19.3	25.5	15.7	181.7	60.7	0	11.414	131.6	7	0.2	37.1
26182	PESQUEIRA	29 22 49	110 53 46	29.3802	110.896	510081	3250122	327	22.3	17.8	54.9383	6.0917	38.3	5.9	32.4	29.6	18.06	24.5	14.9	342.8	83	0.7	8.43267	219.9	27.6	12.2	65.4
26308	PESQUEIRA (CESUES)	29 22 51	110 54 02	29.3808	110.9	509650	3250184	334	22.7	18.5	54.5723	6.16948	39.7	5.8	33.9	30.1	18.4	24.9	15.3	377.5	103.7	1.7	7.79929	253.2	22	15.1	50.2
26093	PITIQUITO	30 41 52	112 06 00	30.6977	112.1	394654	3396625	284	22.2	18.6	51.6667	7.27836	40.6	4.6	36	31.1	17.4	24.8	13.5	252.8	66.3	0.8	8.60014	150.6	33.6	8.7	56.3
26297	PORFIRIO DIAZ	27 35 54	109 55 49	27.5983	109.93	605568	3053165	35	24.9	18.6	58.4906	5.72281	40	8.2	31.8	31.8	20.5	26.5	18.06	416.1	128.5	0.1	10.0651	300.7	20.1	7.6	59.9
26296	POTAM	27 37 26	110 25 00	27.6238	110.417	557553	3055675	9	23.5	17.9	55.418	6.11545	38.5	6.2	32.3	30.9	18.8	25.06	16.2	258.5	82	0.4	10.9011	195.6	11.8	3.4	30.5
26024	PRESA ADOLFO RUIZ CORTINEZ (CO	27 14 56	109 03 30	27.2488	109.058	692238	3015494	144	24.8	14	52.4345	4.61969	38.1	11.4	26.7	29.4	21.5	27.3	18.8	556.3	148.2	0.9	9.88089	405.4	25.6	23	72.5
26068	PRESA ALVARO OBREGON	27 49 23	109 53 09	27.823	109.886	609730	3078099	87	26.1	14.9	52.2807	5.18991	40.6	12.1	28.5	31.6	22.7	28.8	19.4	410.8	126.6	2.5	9.85772	295.2	22.3	19.7	61.3
26243	PRESA COMAQUITO	30 49 13	110 42 37	30.8202	110.71	527710	3409720	964	19.1	18.3	53.3528	6.1964	36.8	2.5	34.3	25.8	15.3	22.6	11.4	557.9	126.6	5.4	7.2206	313.1	67.1	33.7	138.1
26092	PRESA CUAUHTEMOC	30 52 14	111 30 54	30.8705	111.515	450768	3415369	628	21.3	18.4	53.4884	6.2688	38.8	4.4	34.4	28.5	17.2	24.2	13.5	429.9	110.3	3.8	7.45714	232.9	61.7	18.8	102.6
26069	PRESA LA ANGOSTURA	30 26 30	109 23 08	30.4416	109.385	655025	3368834	925	21	14.7	44.2771	6.89419	38.1	4.9	33.2	27.7	17.06	25.5	12.2	421.6	106.7	6.3	7.96275	299.7	43.6	28.6	84.6
26199	PUEBLO DE ALAMOS	29 12 16	110 08 25	29.2044	110.14	583573	3230942	589	21.6	19.2	55.1724	6.18044	39.2	4.4	34.8	28.5	17.4	27.7	14.1	501.5	145.4	4.4	9.42062	339.7	38.2	27.2	82.8
26071	PUERTO LIBERTAD	29 54 32	112 41 06	29.9088	112.685	337325	3309882	13	21.9	11.9	42.0495	6.5511	35.5	7.2	28.3	30.3	17.2	23.3	14.1	115.4	16.8	0	5.61801	36.7	19	2.2	41.1
26072	PUERTO PEÑASCO (SMN)	31 19 00	113 32 13	31.3166	113.537	258575	3467476	10	22.5	10	37.8788	6.54479	35.7	9.3	26.4	30.9	17.8	23.9	14.6	66	15	0.1	6.31565	13.7	18.1	3.3	29.8
26073	PUNTA DE AGUA I	28 26 39	110 22 11	28.4441	110.37	561715	3146568	245	24.2	17.5	55.205	5.69691	39.7	8	31.7	30.7	20.3	26.5	17.1	440.8	131.4	2.1	10.0313	317.8	26.4	15.9	67.1
26223	PUNTA DE AGUA II	28 28 24	110 18 36	28.4733	110.31	567544	3149831	250	22.8	20.3	57.1831	6.13566	39.8	4.3	35.5	30	18.6	25.1	15.3	453.5	133.9	2.4	9.14163	327	24.1	23.4	65
26074	QUEROBABI	30 03 02	111 01 17	30.0505	111.021	497938	3324387	661	21.3	20.3	55.3134	6.50906	39.7	3	36.7	29.1	17.06	23.9	13.6	459.4	138.5	2.4	9.92223	308.1	36.5	23.6	61.2
26075	QUIRIEGO (SMN)	27 31 10	109 15 11	27.5194	109.253	672535	3045186	210	24	20.5	56.6298	5.71035	41.9	5.7	36.2	29.9	20.4	27.1	16.9	694.2	193.8	4.7	10.0697	506.8	31	29.9	92.5
26283	RANCHO AQUITUNA	30 28 22	110 42 15	30.4727	110.704	528396	3371212	950	19.2	18.6	54.2274	6.27989	36.5	2.2	34.3	26.5	14.9	21.9	11.6	489.4	134.3	1.7	8.84982	296.8	46.1	23.4	103.6
26244	RANCHO VIEJO	29 07 36	110 18 53	29.1266	110.315	566665	3222213	450	22.3	18.4	52.7221	6.28019	39.4	4.5	34.9	29.2	18.3	25.5	14.5	460.4	147	2.4	10.3122	332.3	32.4	20.8	64.8
26181	RAYON	29 42 38	110 34 14	29.7105	110.57	541538	3286790	560	21.3	19	55.3936	6.00355	38.6	4.3	34.3	28.3	17.03	23.6	14.1	542.5	158.3	2	9.28604	359.9	40.1	25.1	86.2
26245	REBEIQUITO	28 55 55	109 44 54	28.9319	109.748	621997	3201090	444	22.6	19	55.2326	5.52594	40.3	5.9	34.4	28.4	18.9	25.6	15.7	690.8	191.7	6.8	9.23301	466.6	44.9	52	100.4
26077	SAHUARIPA	29 03 19	109 13 58	29.0552	109.233	672050	3215398	432	22.9	19	48.8432	7.4564	42.1	3.2	38.9	30.7	18.4	27.2	13.6	720.5	204	10.4	8.68047	451.4	53.1	74.6	117.6
26078	SAHUARIPA (CFE)	29 04 22	109 14 22	29.0727	109.239	671372	3217328	429	22.1	19.6	52.1277	6.51397	41.2	3.6	37.6	28.8	18.3	26.2	14.06	618.4	156.6	9.3	8.498	392.5	46.8	49.7	116.3
26080	SAN BERNARDO (SMN)	27 23 55	108 50 38	27.3986	108.844	713188	3032432	214	23.5	19.2	56.8047	5.27211	40.1	6.3	33.8	28.8	20.2	26.9	16.9	734.2	187.4	5.4	9.00185	497.2	38.7	45.6	102.2
26329	SAN FRANCISCO	28 09 00	110 41 12	28.15	110.687	530765	3113858	69	23.7	21.8	58.2888	5.79072	41.8	4.4	37.4	29.8	19.9	26.9	16.4	604.8	171.9	1.8	9.62909	414.6	36.7	38.3	90
26293	SAN IGNACIO RIO MUERTO 4-P-12	27 24 47	110 14 49	27.413	110.247	574440	3032411	7	24	17.6	56.051	5.914	38.6	7.2	31.4	31.1	19.6	25.5	16.7	290	80.8	0	9.65284	199.3	17.3	3.3	47
26082	SAN ISIDRO	28 49 34	111 39 32	288261	111.659	435716	3188898	30	23.5	19	55.8824	6.58871	39.9	5.9	34	31.9	19	25.1	15.6	164.2	44.9	0.5	8.56088	97.9	14.3	3.7	38.4
26083	SAN JAVIER	28 35 39	109 44 18	28.5941	109.738	623368	3163674	778	19.8	13.5	51.9231	4.56956	33.7	7.7	26	24.6	16.4	21.7	14.4	845.3	230.6	4.3	8.61365	531.3	78.7	45	176.4
26268	SAN JOSE DE PIMAS	28 42 48	110 20 54	28.7133	110.348	563647	3176400	366	22.8	18.9	54.4669	6.09843	40.1	5.4	34.7	29.6	18.5	25.6	15.2	476.4	150.6	3	10.13	339.6	30	21.4	81.2
26269	SAN NICOLAS	28 25 53	109 10 55	28.4313	109.182	678055	3146336	691	20.5	17.8	57.6052	4.995	36	5.1	30.9	25.9	17.1	22.9	14.4	870	212.5	13.6	7.47286	506.8	74.6	73.5	169.8
26088	SAN PEDRO DE LA CUEVA (CFE)	29 17 00	109 44 00	29.2833	109.733	623040	3240042	335	22.5	20.3	57.1831	6.00537	40.1	4.6	35.5	28.9	17.03	24.4	15	516.6	149.6	4.1	9.15504	318.7	33	37.7	118.1
26089	SANTA ANA (DGE)	30 33 00	111 08 00	30.55	111.133	487211	3379739	680	21.3	17.8	51.0029	6.6255	39	4.1	34.9	28.7	17.2	24.6	13.06	428.7	109.6	3.5	8.11632	255.2	52.9	25.4	82.1
26164	SANTA CRUZ (FFCC)	31 13 42	110 35 36	31.2283	110.593	538730	3454978	1352	17.1	18.6	55.0296	5.75328	34.3	0.5	33.8	23.6	13.2	19.4	9.7	521.2	121.6	8.5	6.85577	274.3	74.4	42.1	115.8
26249	SANTA ROSA	30 23 41	111 26 43	30.3947	111.445	457224	3362609	558	20.7	20.2	53.4392	6.98971	39.7	1.9	37.8	28.9	16.3	23.6	12.2	315.4	88.3	1.8	9.15365	204.7	34.5	19.3	54.2
26270	SANTA ROSALIA	29 07 30	110 28 38	29.125	110.477	550857	3221947	373	22.1	20.7	55.2	6.25089	40.2	2.7	37.5	29.5	18.4	24.5	14.7	378.8	107.6	0.3	9.37254	255.9	30.3	10.7	62.7
26193	SINAHUISA	26 55 06	109 27 12	26.9183	109.453	653574	2978328	33	24	17	55.5556	5.94258	37.9	7.3	30.6	31.1	19.5	25.7	16.8	383.7	110.1	0.2	9.33877	263.6	20.7	5.1	61.3
26271	SINOQUIPE	30 09 20	110 14 42	30.1555	110.245	572705	3336263	740	21.1	19.6	56.3218	5.77431	39.2	4.4	34.8	27.5	17.2	23.9	14.1	556.5	164.7	5.3	9.3276	360	50.2	28.8	96.9
26096	SONOITA	31 51 41	112 51 16	31.8613	112.854	324561	3526570	389	21.8	17.6	47.4394	7.74996	40.6	3.5	37.1	31.3	16.9	24.8	12.5	215.3	38.3	0.3	5.60147	94.8	44.8	10.2	69.4
26309	SOYOPA	28 45 00	109 38 04	28.75	109.634	633330	3181052	214	24	22	58.0475	5.82648	42.5	4.6	37.9	29.9	20.2	27.4	16.6	652.9	204.8	1.6	9.75355	448.3	37	47	96.1
26272	SUAQUI GRANDE (DGE)	28 23 41	109 53 25	28.3947	109.89	608714	3141429	245	23.2	20.1	65.2597	3.97183	39.9	9.1	30.8	27.3	20.4	25.3	18.3	431	138.1	3.7	10.9979	326.9	22.5	22.1	49.9
26201	TECORIPA	28 37 30	109 57 09	28.625	109.953	602395	3166888	410	21.7	18.8	55.6213	5.91444	38.5	4.7	33.8	28.2	17.6	24.5	14.3	562.2	168.2	6	9.87821	401	28.7	37.2	70.2
26202	TEPACHE	29 32 05	109 31 54	29.5347	109.532	642281	3268129	600	22.6	17.7	50	6.64822	40.5	5.1	35.4	29.5	18.7	26.7	14.3	538.4	152.4	8.7	8.75123	335.8	45.2	49.8	95
26251	TERAPA	29 40 54	109 39 10	29.6816	109.653	630355	3284271	605	21.7	18.7	51.9444	6.60571	39.8	3.8	36	28.6	17.7	25.5	13.4	559.9	161.2	8	8.73706	345.8	43.7	54.4	95.6
26098	TESIA	27 10 16	109 21 30	27.1711	109.358	662644	3006451	52	24.6	18.1	58.0128	5.39446	39.2	8	31.2	30.9	20.4	26.3	18.1	532.4	136.4	0.8	10.0651	395.8	23.7	15.8	65.5
26099	TESOCOMA	27 39 30	109 12 45	27.6583	109.213	676319	3060632	291	23.6	20.3	58.5014	5.35732	40.4	5.7	34.7	29.4	19.8	26.2	17.03	762.2	229.4	3.1	9.89646	544	42.2	48.9	100.7
26100	TESOPACO	27 50 27	109 22 03	27.8408	109.368	660759	3080640	421	22.8	20.6	58.5227	5.45624	39.5	4.3	35.2	28.8	19	25.5	16.1	671.4	193	6.2	9.59433	474.6	38.6	44.8	87.7
26101	TONICHI	28 36 00	109 34 00	28.6	109.567	640148	3164509	199	25.6	19.9	57.5145	5.49851	42.6	8	34.6	31.4	22.1	28.6	18.7	658.9	175.2	8.6	8.74358	429	46.9	52.4	105.4
26274	TOPAHUE	29 16 15	110 38 09	29.2708	110.636	535377	3238047	300	22.8	20.2	55.4945	6.37963	40.3	3.9	36.4	30.3	18.5	25.4	15.1	461.3	132.1	2.4	10.0965	329.8	30.4	16	65.9
26261	TORRES (DGE)	28 46 07	110 46 10	28.7686	110.769	522506	3182371	260	23.6	17.9	52.4927	6.31153	39.6	5.5	34.1	30.7	19.6	26.5	15.8	367.8	111.5	1.1	9.56692	250	26.3	50.1	69.1
26102	TRES HERMANOS	27 11 37	109 11 44	27.1936	109.195	678738	3009166	79	25	18.2	57.7778	5.30249	40	8.5	31.5	31.1	20.9	26.9	18.6	591.7	157.3	0.8	10.3352	448.7	23.8	23.5	66.7
26103	TRINCHERAS	30 23 58	111 31 51	30.3994	111.531	449008	3363167	510	21.4	20	54.3478	6.69253	40.4	3.6	36.8	29.06	17	24.4	13.2	288.2	73.1	2.2	8.27157	173.9	40.8	15.2	54.6
26121	URES (DGE)	29 25 37	110 23 32	29.4269	110.392	558953	3255442	385	22.5	18.7	52.6761	6.54261	40	4.5	35.5	30.03	18.1	25.4	14.6	378.1	103.2	1.6	9.39463	260.9	30.9	18.2	63.9
26300	VALLE DE YAQUI KM. 014	27 42 24	109 53 47	27.7066	109.896	608806	3065196	86	25	17.2	57.1429	5.40906	39.7	9.6	30.1	31.3	20.9	26.9	18.4	410.4	123.2	0.8	9.84242	293.3	20.3	17	58.8
26237	VALLE DE YAQUI KM. 024	27 37 08	110 00 08	27.6188	110.002	598449	3055383	32	24	17.4	55.7692	5.88776	38.7	7.5	31.2	31	19.5	25.9	16.9	389.7	120.2	0.1	10.3622	289.9	17.8	6.6	50.5
26301	VALLE DE YAQUI KM. 025	27 21 15	110 02 08	27.3541	110.035	595388	3026032	21	24.4	19.1	57.8788	5.92273	40	7	33	31.4	20.1	26.4	17.1	481.1	139.3	0.7	10.3721	362	21.5	113.7	54.6
26302	VALLE DE YAQUI KM. 039	27 33 37	109 52 26	27.5602	109.874	611172	3048999	64	24.8	18	55.0459	6.05372	40.3	7.6	32.7	31.8	20.4	26.9	17.2	399.8	118.2	0.3	10.7848	305.1	13.4	11.5	39.9
26304	VALLE DE YAQUI KM. 068	27 27 17	110 02 10	27.4547	110.036	595247	3037170	25	24.1	16.9	53.6508	6.20767	39.4	7.9	31.5	31.1	19.4	26.6	16.4	325.8	83	0.4	9.29176	225.5	14.4	7.8	45.4
26307	VALLE DE YAQUI KM. 105	27 43 05	109 55 18	27.718	109.922	606302	3066435	35	23.8	17.7	55.836	5.99368	38.5	6.8	31.7	30.8	19.06	25.6	16.4	317.8	92.9	0.1	10.2714	236.3	15.4	9.9	40.7
26107	VICAM (SMN)	27 35 03	110 19 28	27.5841	110.324	566676	3051321	13	23.6	18.2	54.0059	6.46001	39.1	5.4	33.7	31.1	19	25.9	15.7	337.1	96.2	0.8	10.2712	251.2	20.1	4.7	50.6
26188	VILLA HIDALGO	30 03 00	109 20 00	30.05	109.333	660676	3325496	714	19.9	20	59.5238	5.45602	38.4	4.8	33.6	25.7	16.5	22.7	12.9	491.4	121.7	5.7	7.05983	280.4	39	38.6	115.1
26010	VILLA JUAREZ	27 07 32	109 50 31	27.1255	109.842	614773	3000870	17	23.9	16.9	56.1462	5.63678	38.2	8.1	30.1	30.8	19.5	25.3	17.1	343	94.3	0.5	9.51222	240.2	13.8	6.4	56.1
26123	YECORA (DGE)	28 22 17	108 55 40	28.3713	108.928	703067	3140089	1544	14.3	19.3	55.7803	5.88596	31	-3.6	34.6	20.9	10.3	17.2	7.3	944	251	11.5	9.00912	616.8	72.9	93.3	136.7
26109	YECORA (SMN)	28 22 00	108 56 00	28.3666	108.933	702532	3139556	1544	12.8	12.6	51.4286	6.54092	22.7	-1.8	24.5	20.3	8.4	16.2	5.2	580.8	157	7.7	8.89018	380.8	41.7	61.9	63.5
26277	YOCOQUIHUA	26 48 56	108 59 53	26.8155	108.998	698970	2967575	258	23	18	60.6061	4.97127	36.6	6.9	29.7	28.8	19.1	24.5	16.8	425.2	107.9	0.3	9.87891	312	22.4	11.8	55.6
26405	ZAMORITA	29 19 16	110 52 28	29.3211	110.874	512191	3243569	299	22.4	17.9	53.1157	6.17327	39.1	5.4	33.7	29.6	18.7	25.03	14.9	431.6	112.3	2.4	8.87189	285.6	29.4	14.8	79
2002	BAHIA DE LOS ANGELES	28 36'14"	113 33'22"	28.6038	113.556	250035	3166816	4	22.5	11.9	44.5693	570	36.1	9.4	26.7	29.8	18.03	23.7	15.6	72.9	13.7	0	63.6492	17	12.9	1	31
2015	EL ARCO	28 01'43"	113 23'47"	28.0286	113.396	264394	3102731	288	21.2	15.5	62.5	350	35	10.2	24.8	26.2	18.5	21.03	17.3	101.1	22.9	0	70.2128	28.1	23.2	2.5	47.8
2016	EL BARRIL	28 18'09"	112 52'42"	28.3025	112.878	315809	3132188	50	23.5	11.7	46.063	560	36.3	10.9	25.4	30.8	19.2	24.4	16.9	96.4	28	0	93.5484	57.3	8.7	1.2	26.4
2040	RANCHO ALEGRE	28 13'43"	113 45'19"	28.2286	113.755	229598	3125648	120	19.4	17.8	60.339	404	34.6	5.1	29.5	24.9	16.4	19.3	14.8	82.1	24.2	0	85.8974	12.6	24	2.8	46.9
2044	SAN BORJA	28 44'07"	113 45'09"	28.7352	113.752	231159	3181808	445	19.8	15.7	59.4697	420	34.3	7.9	26.4	25.9	16.4	19.3	15.3	110.4	22.9	0.1	71.5686	20.1	30.1	6	55.6
2085	SAN REGIS	28 35'50"	113 45'17"	28.5972	113.755	230588	3166509	495	19.4	16.8	60	410	34.6	6.6	28	25.2	16.3	19.06	14.8	146.4	33.7	0.1	81.8182	25.8	51.2	4.2	81.6

## Sheet: Chihuahua
Station	Name	Latitude	Longitude	Latitude	Longitude	X	Y	Altitude	BIO 1 Temp media anual	BIO 2 Rango de temperaturas diurnas	BIO 3 Isotermalidad	BIO 4 Estacionalidad en la temperatura	BIO 5 Temperatura máxima del mes más cálido	BIO 6 Temperatura mínima del mes más frío	BIO 7 Rango anual de temperatura	BIO 8 Temperatura media del trimestre más lluvioso	BIO 9 Temperatura media del trimestre más seco	BIO 10 Temperatura media del trimestre más cálido	BIO 11 Temperatura media del trimestre más frío	BIO 12 Precipitación anual	BIO 13 Precipitación del mes más lluvioso	BIO 14 Precipitación del mes seco	BIO 15 Estacionalidad en la precipitación	BIO 16 trimestre más lluvioso	BIO 17 trimestre más seco	BIO 18 trimestre más cálido	BIO 19 trimestre más frío
8001	ASCENCION (SMN)	31 05 34	107 59 47	31.0927	107.996	214162	3443746	1300	27.7	19.5	55.3977	613	36.7	1.5	35.2	24.8	14.1	21.3	10.6	255.3	59.4	6.1	83.7387	141.1	24.6	22.8	47.6
8004	BACHINIVA	28 46 18	107 15 20	28.7716	107.255	279797	3184775	2017	22.2	17.4	55.7692	507	29.1	-2.1	31.2	18.5	10.5	16.8	7.1	391	117.5	5.5	119.881	283.8	20.9	43.4	30.8
8005	BALLEZA	26 57 19	106 20 47	26.9552	106.346	366357	2982193	1567	27.3	18.7	55.8209	507	34.4	0.9	33.5	22.5	15.6	21.9	11.5	483.2	131.9	4.7	106.286	316.3	22.1	70.8	43.5
8352	BASASEACHIC	28 10 58	108 12 50	28.1827	108.214	773545	3120636	2000	23.8	17.3	66.7954	312	28.2	2.3	25.9	19	12.9	16.2	11.6	1184	277.4	17.1	85.9639	664.9	110.2	157.9	213.2
8246	BASUCHIL	28 31 05	107 24 07	28.518	107.402	264936	3156945	2020	22.9	18.7	55.8209	529	30.2	-3.3	33.5	19.1	10.4	16.8	7.2	326.5	86.7	2.7	105.532	213.8	21.9	46.2	41.2
8161	BATOPILAS (SMN)	27 01 00	107 45 00	27.0166	107.75	227136	2991257	678	32.4	15.5	51.6667	487	39.6	9.6	30	28.5	22.2	28.8	18.2	763.1	183.3	7.4	84.3101	424.4	66	81.3	151.1
8007	BATOPILAS I (DGE)	27 00 00	107 45 00	27	107.75	227096	2989410	570	32	15	48.2315	482	40.4	9.3	31.1	28.2	22.1	28.6	18	807.3	184.3	9.4	81.4076	431.2	70.1	107.4	161.8
8341	BATOPILAS II (DGE)	27 01 36	107 44 22	27.0266	107.739	228208	2992342	570	33.4	16.5	53.0547	497	40.4	9.3	31.1	28.9	16.9	29.4	18.4	680.5	157.9	9.3	89.74	398.8	56.3	83.9	121.9
8303	C.E.M. CIUDAD DEPORTIVA	28 42 00	105 59 00	28.7	105.967	403945	3175144	1350	27	16.3	49.6951	601	34.8	2	32.8	24.4	15.8	23.2	11.2	425.6	102	4.9	104.802	235.7	26.6	65.9	34.8
8162	CAMARGO (DGE)	27 42 00	105 11 00	27.7	105.183	481924	3063984	1250	28.4	16.9	50	614	36.2	2.4	33.8	25.6	17.1	24.7	12.1	246.3	55.2	3.1	89.3488	148.9	13.1	45.2	17.7
8025	CAMARGO (SMN)	27 41 08	105 10 17	27.6855	105.171	483099	3062382	1223	28	16.7	49.5549	609	35.8	2.1	33.7	25.2	16.7	24.3	11.9	350.6	86.7	3.8	93.4768	217.3	27.9	60.6	38.5
8167	CHINIPAS (DGE)	27 23 35	108 32 10	27.393	108.536	743653	3032424	440	33	18.9	56.0831	531	40.5	6.8	33.7	28.4	20.7	27.3	16.7	770.2	227.1	5.9	112.888	531.1	39.9	58.8	107.8
8037	COYAME (SMN)	29 27 33	105 15 29	29.4591	105.258	474977	3258886	1216	28	19	50.8021	676	36.8	-0.6	37.4	25	15	23.3	9.8	358.1	76.2	3.9	83.0195	199.7	25.5	76.3	38.8
8038	CREEL (CFE)	27 45 00	107 38 15	27.75	107.638	240025	3072296	2348	21.1	19.1	57.0149	511	27.9	-5.6	33.5	17.1	8.2	14.2	5.2	694.3	134.9	19.3	68.3503	356.8	84.3	101.8	134.2
8026	CUAUHTEMOC	28 24 18	106 52 00	28.405	106.867	317137	3143485	1935	23.5	18.5	55.3892	526	30.9	-2.5	33.4	19.7	11.5	17.8	7.7	528.7	137.2	6.6	110.556	369.4	24.3	67.4	38.9
8044	DELICIAS (DGE)	28 11 39	105 27 49	28.1941	105.464	454498	3118798	1173	28.5	17.5	51.1696	599	36.1	1.9	34.2	25.4	16.8	24.2	12.1	311.9	75.6	3.9	94.2379	193.9	18.1	56.2	28.4
8052	EL MULATO	29 23 39	104 10 08	29.3941	104.169	580642	3251944	774	29.9	17.3	47.3973	766	39.3	2.8	36.5	29.1	16.8	26.5	11.8	81.6	21.7	1.4	789.487	12.5	14.5	7.3	24.6
8277	EL PILAR	28 06 19	108 36 38	28.1052	108.611	734755	3111215	1350	27.3	17	54.8387	497	35	4	31	23.8	15.2	21.8	12.7	1076.6	237.4	21.9	79.8567	586.5	117	135.9	228.6
8322	EL VERGEL (CFE)	26 29 00	106 23 00	26.4833	106.383	362122	2929954	2740	17.7	15.6	61.4173	344	22.8	-2.6	25.4	13.4	7.6	12.1	5.7	664.8	164.3	6.6	102.766	432.6	32	93.5	73.5
8062	ESCALON (SMN)	26 44 30	104 20 17	26.7416	104.338	565825	2957994	1263	27.2	17.5	52.3952	575	34.2	0.8	33.4	23.6	16.1	23	11	294	67.8	1.4	78.549	158.2	22.1	66.3	33
8171	ESCALON (DGE)	26 45 00	104 21 00	26.75	104.35	564632	2958911	1263	28.1	17.8	51.2968	602	35.4	0.7	34.7	24.7	16.8	23.9	11.4	331.9	69.9	3.7	87.2727	191.9	20.8	76.6	27.6
8066	GALEANA	30 06 46	107 36 58	30.1127	107.616	247924	3334170	1430	23.4	17.7	49.7191	656	32.3	-3.3	35.6	21.1	11.2	18.9	6.2	345.5	92.3	7.4	95.3535	217.1	30.2	37.1	47.4
8071	GUACHOCHI (CFE)	26 49 10	107 04 12	26.8194	107.07	294270	2968114	2395	20	19.7	60.8025	473	26	-6.4	32.4	15.4	7	12.7	4.5	783	182.7	11.3	87.6737	455.2	70.8	103.9	128.4
8312	GUACHOCHI (DGE)	26 49 15	107 03 26	26.8208	107.057	295543	2968247	2438	19.8	18.3	59.8039	450	25.7	-4.9	30.6	15.6	7.6	13.1	5.1	797.8	174.3	11.1	79.5994	436.3	77.3	105.3	152.3
8172	GUADALUPE Y CALVO (DGE)	26 06 30	106 58 30	26.1083	106.975	302504	2889179	2279	21.8	17.5	61.8375	403	27.1	-1.2	28.3	17.2	10.3	15.4	7.9	1014.5	242.9	25.4	88.3509	589.6	93.6	145.9	169.5
8074	GUAPOCA (CFE)	29 08 00	108 18 00	29.1333	108.3	762704	3225819	1385	26	19.9	55.2778	605	34.1	-1.9	36	22.5	12.3	19.3	8.5	717.6	164	11.2	83.8651	392.8	90.1	69	169.4
8075	GUERACHIC (CFE)	26 40 38	107 19 14	26.6772	107.32	269074	2952785	685	33.3	17.8	56.1514	455	40.6	8.9	31.7	27.6	22.2	28.3	18.3	738.7	188.9	11.9	96.896	458.6	49.8	85.9	113.2
8028	GUERRERO (SMN)	28 32 45	107 29 03	28.5458	107.484	256950	3160188	2004	23.6	19.7	57.7713	525	29.5	-4.6	34.1	19.4	10.4	16.7	7.2	499.2	137.5	7.6	106.315	336.9	32.6	64.1	49.3
8029	JIMENEZ (SMN)	27 08 26	104 54 49	27.1405	104.914	508560	3002006	1380	29.2	18.1	51.8625	607	36.9	2	34.9	25.6	17.3	24.8	12.4	341.4	73.6	3.7	95.8844	211.8	13.9	69.6	23.1
8085	LA BOQUILLA	27 32 38	105 24 43	27.5438	105.412	459327	3046745	1323	27.9	16.2	50.1548	590	35.4	3.1	32.3	25.2	17	24.3	12.2	258.3	66.4	2.3	102.4	171.5	10.1	47.2	14.8
8090	LA JUNTA	28 45 15	107 58 45	28.7541	107.979	209074	3184390	1685	24.9	21.3	57.1046	595	32.6	-4.7	37.3	20.5	10.6	17.8	6.8	529.2	143.9	8.3	103.348	351.6	38	50.5	65.3
8270	LA MESA	28 46 24	105 57 49	28.7733	105.964	405937	3183254	1250	23.5	17.7	54.6296	508	31.8	-0.6	32.4	19.4	12.7	18.6	8.3	298	69.7	4.9	87.2868	176.8	19.1	50.9	31.5
8350	LA SOLEDAD	26 53 52	103 51 10	26.8977	103.853	613929	2975629	1130	33.4	21.2	60.5714	535	38.2	3.2	35	27.8	20.8	26.9	15.8	225.4	43.6	3.2	76.7005	122.3	17	52.5	17.6
8091	LA TRASQUILA	29 44 10	107 04 26	29.7361	107.074	299428	3291345	1600	25.8	17.2	50.1458	614	34.2	-0.1	34.3	23.2	13.7	21.4	9.5	337.9	81.9	5.7	94.1924	212.4	24.5	48.6	36.3
8092	LAS BURRAS	28 30 54	105 25 50	28.515	105.43	457869	3154329	1093	29.6	19.7	53.5326	654	37	0.2	36.8	26.4	16.5	24	11.4	280.5	67	2.8	89.8354	164.6	17.3	56.2	25.5
8332	LAS LAJAS	30 03 17	106 54 25	30.0547	106.907	316163	3326381	1450	25.2	16.5	47.1429	681	34.5	-0.5	35	23.7	13.1	21.4	8.4	290.9	70.6	4.9	95.5159	183.6	17.1	38.9	34.4
8096	LOPEZ MATEOS	28 28 00	107 20 00	28.4666	107.333	271542	3151117	2065	24.3	22.1	57.5521	575	32.2	-6.2	38.4	19.1	9.9	16.9	6	530.2	155.2	10.5	112.483	358.6	36.1	55.2	65.4
8049	LUIS L. LEON	28 58 43	105 18 42	28.9786	105.312	469637	3205655	1080	29	17.1	47.7654	687	37.8	2	35.8	27	17	25.4	11.6	308.9	68.5	5.2	86.779	173.7	18.4	56.4	27.5
8097	MADERA	29 11 24	108 08 29	29.19	108.141	777990	3232466	2100	21.1	20.1	55.2198	606	28.9	-7.5	36.4	17.7	7.3	14.4	3.6	733.2	153.8	14.2	74.5411	378.5	94.7	83.3	167.8
8019	MEOQUI (SMN)	28 16 18	105 29 39	28.2716	105.494	451534	3127395	1150	27.8	16.4	47.8134	634	36.9	2.6	34.3	25.6	16.9	24.2	11.6	329.1	78.3	4.7	87.6408	199.3	29.7	63.3	37.1
8102	MEOQUI (DGE)	2816 00	105 29 00	28.2666	105.483	452594	3126837	1155	26.6	16.2	49.5413	587	35.2	2.5	32.7	23.6	16.5	23.5	11.3	237.9	51.8	3.8	119.663	141.1	21..6	50.7	19.5
8103	MESA DEL HURACAN	29 38 00	108 14 00	29.6333	108.233	767879	3281403	2165	19.8	16.9	52.1605	550	27.7	-4.7	32.4	17.1	7.9	14.5	4.4	872.6	203.1	12.9	78.8738	479	110.1	94.2	174
8182	MORIS	28 08 50	108 31 12	28.1472	108.52	743560	3116042	754	31.1	20.5	57.1031	561	38.2	2.3	35.9	26.6	17.5	24.3	13.8	434	108.5	7.8	87.1968	246	34.9	60.2	83.1
8104	NAMIQUIPA	29 15 01	107 24 33	20.2502	107.409	265878	3238120	1888	23.5	19.8	55.7746	569	31.5	-4	35.5	19.7	10.4	17.4	6.5	482.3	118.6	6.5	98.8321	311.4	28	52.9	66.5
8106	NOROGACHI (CFE)	27 17 15	107 07 32	27.2875	107.126	289623	3020068	2088	23	20.6	57.3816	554	30.4	-5.5	35.9	18.7	8.9	15.7	6.1	528.9	132.6	12.9	86.2222	304.7	61..1	86.3	79.1
8184	NUEVO CASAS GRANDES (DGE)	30 24 48	107 54 45	30.4133	107.912	220208	3368189	1460	25.3	17.6	49.8584	663	34.1	-1.2	35.3	23.4	12.9	20.6	8.2	339.8	82.8	6.3	89.5222	204.6	30.7	35.6	52.3
8031	OJINAGA (SMN)	29 33 52	104 24 59	29.5644	104.416	556532	3270665	800	30.3	16.9	46.049	767	38.9	2.2	36.7	29.8	18	27.6	12.1	229.3	41.5	3.5	60.398	103.9	25.4	54.7	33.8
8273	PARRAL A. EL HORMIGUERO	26 54 00	105 37 00	26.9	105.617	438762	2975508	1836	24.9	18.2	55.1515	522	31.6	-1.4	33	20.4	13.2	20	9.3	491.4	135.1	3.8	118.926	354.8	51.4	69.5	33.3
8219	PEÑITAS	29 15 07	108 05 34	29.2519	108.093	782549	3239450	2135	19.8	16.9	54.5161	529	27.3	-3.7	31	16.8	8.3	14.6	4.9	541.5	129.8	9.1	79.7831	282.7	57	73	105.3
8326	PRESA ABRAHAM GONZALEZ	28 30 05	107 28 12	28.5013	107.47	258235	3155233	2000	22.3	18.1	55.3517	542	29.3	-3.4	32.7	19	9.9	16.4	6.5	344.3	87.3	3.8	104.831	229.7	19.5	42.5	36.6
8185	PRESA CHIHUAHUA (DGE)	28 35 00	106 10 00	28.5833	106.167	385909	3162379	1548	25.2	15.9	49.226	601	33.3	1	32.3	22.9	14	21.7	9.6	406.3	103.6	5.9	105.144	277	20.6	56.3	31.6
8113	PRESA CHIHUAHUA (SMN)	28 34 10	106 09 59	28.5694	106.166	385921	3160840	1532	25.2	16	48.7805	600	33.2	0.4	32.8	22.8	14.1	21.7	9.5	436.3	120.2	4.5	110.402	304.9	21.2	63.9	26.5
8202	PRESA FRANCISCO I. MADERO	28 10 02	105 37 39	28.1672	105.627	438397	3115885	1242	27.3	15	46.875	615	35.4	3.4	32	23.6	17.3	24.6	12.1	301.2	70.8	3.9	95.8621	190.8	15.1	46.5	24.4
8078	PRESA PARRAL	26 54 20	105 43 45	26.9055	105.729	427594	2976183	1770	26.1	16.4	52.2293	523	32.9	1.5	31.4	22.4	15.4	22.2	11.2	488.3	133.1	2.7	113.549	336.4	19.2	99.5	22
8121	SAMALAYUCA	31 20 33	106 28 35	31.3425	106.476	359554	3468501	1246	26.6	17.9	46.9816	776	36.7	-1.4	38.1	25.8	13.8	22.3	7.8	301.4	63.8	5.6	72.6437	153.4	25.6	42.6	63.6
8010	SAN BUENAVENTURA	29 50 37	107 28 19	29.8436	107.472	261176	3304021	1560	24	16.4	48.2353	605	33.2	-0.8	34	21.8	12.8	20	8.3	372.9	95.6	3.6	104.938	256	26.8	38.3	50
8135	SAUCILLO	28 02 07	105 17 42	28.0352	105.295	471004	3101145	1187	29.6	18.4	53.6443	591	37.1	2.8	34.3	26.1	17.4	24.5	12.9	318.7	74.5	5	88.9818	193.2	22.9	57.8	31.5
8141	TEJOLOCACHI (SMN)	28 42 31	107 41 37	28.7086	107.694	236857	3178675	1948	22.9	19.9	56.3739	579	30.3	-5	35.3	19.1	9.3	16.2	5.8	456.2	116.8	9.4	98.9487	288.8	34.3	62.1	54.5
8142	TEMOSACHI (OBS)	28 57 00	107 49 00	28.95	107.817	225465	3205714	1932	23.9	20.8	56.5217	594	31.3	-5.5	36.8	20.1	10.1	16.8	6.2	445.4	118.7	7.2	95.8005	271	35	56.7	69.5
8152	VALLE DE ZARAGOZA (SMN)	27 27 26	105 48 39	27.4572	105.811	419879	3037339	1340	28.5	18.5	53.9359	576	35.4	1.1	34.3	24.6	16.5	23.5	11.9	452.2	114.7	4	105.751	292.6	16.9	91.4	30.8
8155	VILLA AHUMADA	30 37 07	106 30 44	30.6186	106.512	355054	3388310	1200	25.5	16.6	46.4986	733	34.6	-1.1	35.7	25	13.6	21.7	8	362.1	87.3	10.4	91.7685	219.7	33.6	46.3	43.7
8157	VILLA DE ALDAMA	28 50 19	105 54 40	28.8386	105.911	411118	3190446	1270	27.6	15.3	44.3478	692	37.1	2.6	34.5	26.5	17	25.1	11.1	330.5	75.8	6.5	85.4035	195.7	29.7	58.1	32.3
8353	YEPACHIC	28 25 18	108 25 18	28.4216	108.422	752572	3146664	1790	22.8	18.1	58.0128	477	29.7	-1.5	31.2	19	10.5	16.2	8.1	942.2	256.6	16.4	97.1069	570.1	91.8	118.6	151.5

## Sheet: Baja California
Station	Name	Latitude	Longitude	Latitude	Longitude	X	Y	Altitude	BIO 1 Temp media anual	BIO 2 Rango de temperaturas diurnas	BIO 3 Isotermalidad	BIO 4 Estacionalidad en la temperatura	BIO 5 Temperatura máxima del mes más cálido	BIO 6 Temperatura mínima del mes más frío	BIO 7 Rango anual de temperatura	BIO 8 Temperatura media del trimestre más lluvioso	BIO 9 Temperatura media del trimestre más seco	BIO 10 Temperatura media del trimestre más cálido	BIO 11 Temperatura media del trimestre más frío	BIO 12 Precipitación anual	BIO 13 Precipitación del mes más lluvioso	BIO 14 Precipitación del mes seco	BIO 15 Estacionalidad en la precipitación	BIO 16 trimestre más lluvioso	BIO 17 trimestre más seco	BIO 18 trimestre más cálido	BIO 19 trimestre más frío
2001	AGUA CALIENTE	32 06'27"	116 27'15	32.1075	116.454	551497	3552481	400	18.1	14.6	53.2847	460	33.2	5.8	27.4	24.4	14.4	18.3	13	265.8	60.4	1.2	88.5529	11.2	124.4	21.2	147.9
2151	AGUA DE CHALE	30 38'17"	114 45'00"	30.638	114.75	715632	3391648	5	23.3	9.5	37.2549	380	36.3	10.8	25.5	31.06	19	24.7	15.8	58.6	10.1	0	62.069	20	11.1	1.4	20.8
2003	BATAQUEZ	32 33'04"	115 04'08"	32.5511	115.069	681318	3603169	23	22.9	17.8	48.3696	750	42.1	5.3	36.8	29.1	18.4	25.8	13.8	65.6	11.7	0	62.5	16.7	23.3	2.9	29.2
2005	BOQUILLA SANTA ROSA DE LA MISI	32 01'18"	116 46'37"	32.0216	116.777	521063	3542859	250	16.6	13.2	56.6524	340	27.9	4.6	23.3	21.2	13.9	16.8	12.8	313.7	75	0.3	88.8561	8	151.1	22.8	157.8
2119	CANCIO	32 18'35"	116 36'00"	32.3097	116.6	537654	3574837	450	17.7	15.4	51.1628	510	34.8	4.7	30.1	24.4	14	18.6	11.8	337.8	74.8	1.4	94.8454	14.8	151.7	20.8	175.6
2006	CHAPALA	29 29'17"	114 21'50"	29.488	114.364	755588	3264955	660	18.9	19.8	60.5505	440	36.4	3.7	32.7	24.7	15.7	19.5	13.7	121.3	21.4	0.5	69.3694	26.8	37.1	4.7	59.8
2008	COLONIA GUERRERO	30 43'00"	115 59'00"	30.7166	115.983	597345	3398643	30	16.3	10.4	53.886	300.8	25.6	6.3	19.3	20.4	14.2	16.4	12.8	173.1	40.9	0	96.1039	9.3	71.9	9.6	88.3
2137	COLONIA MARIANA	32 15'31"	115 19'20"	32.2586	115.322	658038	3570336	9	22.3	20	52.0833	730	42.8	4.4	38.4	31.5	17.2	24.6	13.6	57.6	9	0.2	55.1724	17.1	17.8	3.5	24.8
2139	COLONIA RODRIGUEZ	32 25'07"	115 02'10"	32.4186	115.036	684667	3588534	17	21.8	18.7	50	730	41.5	4.1	37.4	31.1	17.3	24.2	13.06	43.6	7.4	0	58.6957	14.5	14	2.5	17.1
2146	COLONIA SAN PEDRO MARTIR	31 02'15"	115 12'15"	31.0375	115.204	671387	3435143	416	19.8	20.7	52.5381	710	39.6	0.2	39.4	28.6	15.4	22.6	11.3	115.8	36.6	0.2	97.1698	71.4	16.6	2.6	26.9
2138	COLONIA SIETE	32 31'48"	115 24'40	32.53	115.411	649217	3600297	7	22	23.6	59.2965	710	43.4	3.6	39.8	30.4	18.2	25.2	13.1	51	10.8	0.3	61.5385	11.6	9.3	1.2	20.8
2071	COLONIA VALLE DE LA TRINIDAD	31 21'21"	115 41'47"	31.3558	115.696	623991	3469772	740	15.9	22.8	63.8655	620	34.5	-1.2	35.7	24.03	11.9	17.4	8.6	273.9	51.3	1	71.0084	57.4	93.1	13.8	130.2
2154	COLONIA ZACATECAS	32 03'37"	115 03'34"	32.0602	115.059	683191	3548764	12	22.4	18.4	50.6887	720	41	4.7	36.3	31.4	17.6	24.8	13.7	54.7	10.4	0	63.6364	16.5	15.2	1	24.2
2141	COMPUERTA BENASSINI	32 34'13"	115 06'39"	32.5702	115.111	677342	3605223	20	22.2	18.2	48.2759	750	41.8	4.1	37.7	31.5	17.8	24.9	13.2	60.4	9.4	0	54.7264	16.2	19.5	3.7	25.7
2011	DELTA	32 21'11"	115 11'21"	32.353	115.189	670396	3581011	12	23.3	18.5	50.6849	720	42.9	6.4	36.5	32.4	18.4	25.4	14.3	47.7	7.7	0	55.102	13.5	15	1	19.9
2114	EJIDO CARMEN SERDAN	32 14'37"	116 35'04"	32.2436	116.584	539147	3567514	560	14.9	15.9	58.6716	410	30.2	3.1	27.1	20.2	11.4	15.2	10.4	279.9	73.6	0.9	99.5885	10.7	146.9	21.2	155.6
2164	EJIDO EL PORVENIR	32 06'23"	115 51'08"	32.1063	115.852	608291	3552804	330	17.3	16.7	59.0106	420	33.1	4.8	28.3	23.1	13.5	17.1	12.7	274.2	73.8	0.6	96.8487	5.5	129.8	26.1	153.6
2089	EJIDO EMILIO LOPEZ ZAMORA	31 06'15"	116 10'06"	31.1041	116.168	579310	3441443	180	17.3	12.3	58.5714	320	27.8	6.8	21	21.8	15.03	17.4	13.7	200.8	44	1.6	93.2203	12.3	97.4	15.2	102.4
2088	EJIDO HEROES DE LA INDEPENDENC	31 36'37"	115 56'15"	31.6102	115.938	600783	3497729	1000	16.2	18	57.6923	510	33.9	2.7	31.2	23	12.4	17.2	10.5	282.7	42.1	0.1	65.7143	82.1	82.7	9.1	117.8
2091	EJIDO IGNACIO LOPEZ RAYON	31 17'16"	116 15'52"	31.2877	116.264	570009	3461729	170	15.9	17.5	62.9496	340	30.3	2.5	27.8	20.6	13.5	16.03	12	272.3	58.3	0.6	92.3729	11.3	122.5	19.1	148.9
2086	EJIDO JACUME	32 35'26"	116 11'30"	32.5905	116.192	575859	3606185	860	15.8	19.6	53.6986	630	36.6	0.1	36.5	23.8	11.5	17.7	8.6	215.6	40.7	0.8	71.4286	27.3	82.2	13.3	97
2012	EJIDO JOSE MARIA MORELOS	28 18'00"	114 01'33"	28.3	114.026	791686	3134026	20	16.8	10.3	52.0202	310	25.6	5.8	19.8	21.06	14.5	16.3	13.3	64.9	19.3	0	95.1562	4.2	22.7	0.9	40.5
2152	EJIDO JOSE MARIA PINO SUAREZ	32 22'22"	116 04'05"	32.3727	116.068	587670	3582138	1380	12.1	17	53.9683	550	30.7	-0.8	31.5	19.5	7.9	13.03	6.2	308.3	48.3	2	62.782	62.9	110.5	19.7	131.5
2120	EJIDO MEXICO	31 04'20"	116 12'22"	31.0722	116.206	575733	3437876	75	16.1	13.6	61.5385	307	26.9	4.8	22.1	20.3	13.6	15.9	12.7	196.9	49.5	0.1	100.575	4.1	90.9	8	124.9
2111	EJIDO NUEVO BAJA CALIFORNIA	30 31'02"	115 55'53"	30.5172	115.931	602529	3376585	17	17.2	13.5	61.9266	280	27.6	5.8	21.8	21.03	14.9	16.7	14.06	133.3	36.9	0.3	97.5207	5.6	69.7	5.9	75.7
2163	EJIDO NUEVO LEON (OBS)	32 24'46"	115 11'31"	32.4127	115.192	670023	3587628	11.4	23.2	18.9	49.3473	770	43.4	5.1	38.3	32.8	18.2	25.9	13.9	51.2	9.5	0	61.5385	12.5	13.3	1.4	22.2
2092	EJIDO SAN MATIAS	31 19'53"	115 32'37"	31.3313	115.544	638559	3467244	968	16.8	16.9	55.2288	520	34.4	3.8	30.6	23.6	15.3	18.2	11.06	250	40.3	2.3	60.5505	77.4	79.6	14.1	96.4
2153	EJIDO URUAPAN	31 37'07"	116 27'18"	31.6186	116.455	551690	3498291	195	17.4	17.3	58.6441	420	31.7	2.2	29.5	22.9	14.5	18.3	12.4	306.8	78.9	1.1	101.509	8.5	152.3	26.2	181.1
2093	EJIDO VALLE DE LA TRINIDAD	32 21'22"	115 44'56"	32.3561	115.749	617719	3580596	780	15.1	20.3	57.6705	560	34.5	-0.7	35.2	22.9	11.06	15.7	9.06	225.7	43.5	1.3	73.2323	39.9	85.9	13.9	113.8
2079	EL ALAMAR	31 50'08"	116 12'14"	31.8355	116.204	575331	3522484	710	17.8	13.8	56.5574	380	30.3	5.9	24.4	22.9	14.8	18.2	13.4	267.9	56.4	1	92.7039	5.8	121.9	26.2	151.9
2014	EL ALAMO	31 35'36"	116 03'16"	31.5933	116.054	589706	3495749	1115	14.5	18.2	59.0909	490	32.2	1.4	30.8	21.1	10.8	15.3	9.3	279.4	50	0	67.3554	64.8	92.1	14	103.3
2124	EL CARRIZO II	32 29'26"	116 41'02"	32.4905	116.684	529698	3594856	300	18.1	14.3	57.6613	370	31.9	7.1	24.8	23.2	14.9	18.2	13.6	237.5	49.5	1.1	87.9227	7.7	105.3	20.8	118.7
2101	EL CENTINELA	32 34'31"	115 44'31"	32.5752	115.742	618086	3604901	50	24.5	14.2	40.5714	720	42.2	7.2	35	33.6	20.3	27.3	15.4	49.3	13.4	0	84.3137	18.6	19.1	0.8	19.8
2104	El CIPRES	31 47'25"	116 35'17"	31.7902	116.588	538998	3517263	8	16.8	8.2	49.3976	280	24.1	7.5	16.6	20.8	14. 5	16.9	13.2	191.8	49.6	0.6	97.0414	3.8	99.5	16.4	105.4
2156	EL FLORIDO	32 28'20"	116 49'16"	32.4722	116.821	516809	3592794	250	18.2	14.3	59.5833	340	31.6	7.6	24	22.9	15.3	18.5	14.1	213.1	56.2	0.4	101.658	3.8	108.9	16.7	127.5
2121	EL HONGO	32 30'59"	116 18'10"	32.5163	116.303	565485	3597890	960	15.7	13.5	45.9184	590	32.9	3.5	29.4	23.9	10.8	16.7	8.9	317	60.8	1.7	77.0073	40.6	130.9	25	155.6
2020	EL MAYOR	32 07'39"	115 16'41"	32.1275	115.278	662432	3555866	15	21.4	19.1	49.354	720	43.9	5.2	38.7	30.3	16.1	23.7	12.9	59	11.4	0	61.0169	21	15.2	2.4	21
2021	EL PINAL	32 11'00"	116 17'30"	32.1833	116.292	566773	3560977	1320	12.7	14.4	56.4706	380	27.7	2.2	25.5	17.9	10	13.3	8.4	486.1	87.6	1.6	74.9157	65.3	198.7	32.3	226.1
2084	EL PROGRESO	29 58'03"	115 11'27"	29.9675	115.191	674561	3316561	517	19.4	17.8	57.2347	503	36.8	5.7	31.1	26.3	15.6	19.8	13.8	130.2	24.8	0	85.5932	12.3	47.7	4.2	75
2022	EL ROSARIO	30 03'34"	115 43'24"	30.0594	115.723	623063	3326059	40	19	14.7	66.5158	220	30.1	8	22.1	21.8	18	19.6	16.2	197.4	46.4	0.9	95.977	7.2	86.3	11.5	116.4
2023	EL SOCORRO	30 19'14"	115 49'14"	30.3205	115.82	613391	3354895	26	16	11.9	62.6316	250	25	6	19	19.4	14	15.8	13.06	97.7	21.9	0.2	90.1099	4.1	45.2	4.4	50.9
2024	EL TESTERAZO	32 17'47"	116 32'04"	32.2963	116.534	543832	3573384	380	18	19.8	58.0645	510	37.1	3	34.1	24.9	13.8	18.8	14.4	204.3	67	1.2	103.219	6.5	104.6	17.9	131.6
2025	ENSENADA (OBS)	31 51'28"	116 36'21"	31.8577	116.606	537288	3524739	21	17.1	10.6	55.2083	310	26.1	6.9	19.2	21.4	14.5	17.2	13.5	246.7	59.2	0.6	90.2326	2.7	101.6	20.8	148.8
2110	GUAYAQUIL	29 58'02"	11505'49"	29.9672	115.097	683622	3316676	530	19.4	17.5	56.4516	520	36.1	5.1	31	26.5	15.5	20.03	13.4	90.9	17.6	0	67.0588	16.7	37.5	3.3	41.4
2004	IGNACIO ZARAGOZA -BELEN-	32 11'43"	116 29'08"	32.1952	116.486	548489	3562197	540	16.2	17.5	56.0897	510	34.2	3	31.2	23.3	12.1	16.5	10.6	311.7	76.8	1	89.5167	12.9	144.3	21.1	170.5
2027	ISLA CEDROS	28 08'06"	115 10'30"	28.135	115.175	679231	3113503	3	22.5	7.1	56.3492	210	29.2	16.6	12.6	25.06	20.6	21.8	20.2	27.4	7	0	63.75	2.4	10.7	2	13.2
2096	LA CALENTURA	31 16'13"	116 02'13"	31.2702	116.037	591680	3459956	210	18.7	18.7	63.6054	390	34.7	5.3	29.4	24.06	15.5	19	14.2	212.4	48.6	0.4	87.1658	14.6	97.9	14.4	120.3
2077	LA MISION	32 06'07"	116 48'40"	32.1019	116.811	517821	3551751	20	17.1	12.4	57.4074	320	26.9	5.3	21.6	21.3	14.5	17.5	13.3	284.6	82.5	0	102.834	2.5	130.8	24	186.9
2029	LA PROVIDENCIA	30 58'07"	116 09'24"	30.9686	116.157	580537	3426428	40	17.9	18.5	61.0561	408	33.7	3.4	30.3	23.5	15.1	18.2	13.2	254.3	54.8	0.5	92.7602	10.2	118.2	14.5	139.1
2030	LA PUERTA	32 32'38"	116 40'42"	32.5438	116.678	530202	3600769	480	17.5	18.8	58.9342	490	35.2	3.3	31.9	24.1	13.6	18.2	12	378.5	79.6	1.8	87.6923	15.4	171	34.4	209.7
2102	LA VENTANA	31 26'23"	115 03'13"	31.4397	115.054	684972	3479975	16	23.3	14.7	49.8305	580	38.3	8.8	29.5	30.4	19.7	25.3	16	32.5	6.7	0	67.5676	13.5	6.6	0.2	14.4
2032	LAS ESCOBAS	30 34'46"	115 56'16"	30.5794	115.938	601851	3383475	30	16.9	13.4	62.9108	260	27.3	6	21.3	20.5	15.03	17.1	13.8	145.1	34	0.4	96.2567	4	66.5	7	86
2106	MANEADERO	31 41'44"	116 34'22"	31.6955	116.573	540486	3506770	50	17.3	9.7	53.8889	280	25.7	7.7	18	21.06	15.03	17.3	13.9	219.7	47.8	1	96.3731	6.4	105.6	19.6	123.7
2033	MEXICALI (DGE)	32 39'48"	115 28'04"	32.6633	115.468	643682	3615002	3	23.7	15.3	42.3823	780	42.9	6.8	36.1	33.4	18.9	26.7	14.3	73.3	11.9	0.1	59.1549	19.4	17.1	1.5	32.2
2041	NUEVO ROSARITO	28 38'04"	114 01'02"	28.6344	114.017	791610	3171125	20	18.4	15.7	65.6904	310	30.6	6.7	23.9	22.9	15.9	17.8	15.06	118.8	24.1	0.2	78.8991	14	44	4.9	66.1
2036	OLIVARES MEXICANOS	32 02'57"	116 40'51"	32.0491	116.681	530131	3545930	340	16.4	16.6	59.4982	410	31.3	3.4	27.9	21.8	13.1	16.7	11.8	304	67.7	0.9	90.4943	10.1	145.8	35.1	152.7
2107	PERCEBU	30 53'08"	114 46'45"	30.8855	114.779	712292	3419031	4	21.9	13.1	44.5578	630	37.4	8	29.4	29.7	17.6	24.03	14.1	46.7	14.5	0	89.5833	26.7	4.7	0.1	7.7
2072	PRESA EMILIO LOPEZ ZAMORA	31 53'45"	115 35'50"	31.8958	115.597	632655	3529747	43	17.6	10.8	55.3846	310	27	7.5	19.5	21.8	15.1	17.7	14.1	264.7	55.2	0.6	93.2755	6.5	130.4	22.4	138.5
2037	PRESA MORELOS	32 42'55"	114 43'44"	32.7152	114.729	712859	3622004	40	23	17.1	46.7213	760	42.3	5.7	36.6	32.3	18.2	26.03	13.8	55.3	14.8	0.2	69.6429	11.4	12.7	1.9	27.9
2038	PRESA RODRIGUEZ	32 26'49"	116 54'28"	32.4469	116.908	508668	3589981	120	18.2	12.4	55.8559	360	29.6	7.4	22.2	23.03	15.3	18.6	13.9	260.9	59.7	0.8	94.7137	6.2	122.3	21.3	149.8
2108	PUNTA BANDA	31 42'50"	116 39'58"	31.7138	116.666	531635	3508771	15	16	9.2	55.0898	270	23.6	6.9	16.7	19.5	13. 8	16.3	12.8	257.5	62.3	0.2	99.1071	5.7	134.2	22.9	132.3
2039	PUNTA PRIETA	29 09'30"	114 08'45"	29.1583	114.146	777631	3228898	325	19.6	18.1	60.5351	430	36.2	6.3	29.9	25.7	16.4	19.4	14.8	110.2	24	0	86.1386	9.5	43.8	2.9	59.9
2145	RANCHO WILLIAMS	32 37'28"	114 52'40"	32.6244	114.878	699104	3611642	29	22.9	18.5	49.0716	760	42.3	4.6	37.7	32.3	17.9	25.4	13.5	64.7	10.3	1	42.8571	18.9	16.1	5	25.6
2043	SAN AGUSTIN	29 56'15"	114 58'01"	29.9375	114.967	696227	3313597	552	18.1	19.3	57.1006	550	36.8	3	33.8	25.4	14.2	18.9	11.9	121.4	21.5	0.2	65.7658	23.9	40.7	4.5	58
2045	SAN CARLOS	31 47'07"	116 27'49"	31.7852	116.464	550782	3516761	164	17.2	13.2	62.2642	305	28.8	7.6	21.2	21.4	14.6	17	14	269.5	62.2	2	90.5983	14.5	138	27.2	126.8
2046	SAN FELIPE	31 01'39"	114 50'07"	31.0275	114.835	706621	3434662	10	23.3	12.6	44.523	604	37.5	9.2	28.3	30.6	19.4	25.5	15.7	41.5	8.8	0	72.7273	17.6	6.3	0.4	11.8
2148	SAN FELIPE (OBS)	31 01'45"	114 50'22"	31.0291	114.839	706220	3434839	15	23.5	13.5	46.5517	620	38	9	29	31.3	18.9	25.3	15.9	88.8	34.4	0	115.476	26	12.7	0.9	16.4
2056	SAN VICENTE	31 19'45"	116 14'52"	31.3291	116.248	571564	3466327	110	18.1	17	57.8231	420	33.1	3.7	29.4	23.8	14.9	18.6	13.1	235.5	49	0.7	93.6893	5.2	108.2	22.4	128.6
2058	SANTA CATARINA SUR	29 43'19"	115 07'49"	29.7219	115.13	680847	3289438	317	19.7	20	62.6959	460	36.9	5	31.9	26.1	16.4	19.8	14.5	143.1	29.3	0.3	89.9225	9.5	54.3	5.2	84
2059	SANTA CLARA	31 04'50"	115 17'10"	31.0805	115.286	663492	3439792	410	19.9	21.1	52.4876	730	40.8	0.6	40.2	28.9	15.5	22.6	11.1	155.9	43.2	0.3	84.1727	84.9	28.9	3.2	37.5
2060	SANTA CRUZ	30 52'43"	115 37'40"	30.8786	115.628	631172	3416955	980	19.7	10.8	42.6877	503	32	6.7	25.3	26.1	15.8	20.6	14.1	288.1	61	0.9	83.1734	37.9	131	21.4	139.1
2063	SANTA MARIA DEL MAR	30 24'06"	115 53'18"	30.4016	115.888	606786	3363818	28	15.5	13.8	64.186	280	26.3	4.8	21.5	19.5	13.3	15.3	12.3	170.5	39.5	0.2	99.3421	5	78.6	7.1	98.3
2109	SANTA ROSALITA	28 40'05"	114 14'13"	28.668	114.237	770033	3174335	8	18.5	12.8	67.3684	330	28.4	9.4	19	21.7	16.6	17.4	16.5	143.4	40.1	0	106.202	7.3	45	2.3	98.5
2064	SANTO DOMINGO	31 38'00"	116 22'37"	31.6333	116.377	559084	3499963	250	19.3	13	58.8235	290	31.3	9.2	22.1	23.06	41.03	19.9	15.5	254.3	98.8	0	132.579	6.8	162.5	29	110.8
2065	SANTO TOMAS	31 47'31"	116 24'22"	31.7919	116.406	556222	3517528	180	18.2	19.1	59.3168	470	35.8	3.6	32.2	24.5	14.8	19.2	12.6	294.4	70	0.6	103.529	7.9	145.6	20.2	174.1
2069	VALLE DE LAS PALMAS	32 22'13"	116 39'13"	32.0369	116.654	532586	3581532	280	17.4	19.2	58.1818	505	36.2	3.2	33	24.1	13.5	18.1	11.7	234	53.6	0.9	91.7073	12.7	108.8	17.1	132.5
2118	VALLE DE SAN RAFAEL	31 55'08"	116 14'03"	31.9188	116.234	572401	3531701	721	16.8	19	55.8824	550	35.8	1.8	34	24.06	12.6	17.8	10.5	270.9	52	1.7	76.7234	28.5	117.9	25.1	131.2
26227	EJIDO ISLITAS	32 21 10	114 54 51	32.3527	114.914	696278	3581451	22	22.7	18.6	49.7326	7.60811	42.3	4.9	37.4	32.1	17.6	25.3	13.7	74.1	15.9	0.1	7.35204	23.2	18.3	2.5	31.3
26076	RIITO	32 08 00	114 54 05	32.1333	114.901	697957	3557143	16	22.7	17.8	51.1494	6.99148	40.6	5.8	34.8	31.2	17.8	24.9	14.2	52.7	10.5	0.6	5.04918	16.6	12.8	7.4	16.6
26087	SAN LUIS RIO COLORADO (DGE)	32 28 34	114 45 43	32.4761	114.762	710319	3595417	40	22.7	18.7	50.134	7.53374	42.4	5.1	37.3	32.03	18.2	25.7	13.8	52.2	9.2	0	6.30863	19.2	11.2	0.2	19.6

## Sheet: 3 Estates
Station	Name	Latitude	Longitude	Altitude	BIO 1 Temp media anual	BIO 2 Rango de temperaturas diurnas	BIO 3 Isotermalidad	BIO 4 Estacionalidad en la temperatura	BIO 5 Temperatura máxima del mes más cálido	BIO 6 Temperatura mínima del mes más frío	BIO 7 Rango anual de temperatura	BIO 8 Temperatura media del trimestre más lluvioso	BIO 9 Temperatura media del trimestre más seco	BIO 10 Temperatura media del trimestre más cálido	BIO 11 Temperatura media del trimestre más frío	BIO 12 Precipitación anual	BIO 13 Precipitación del mes más lluvioso	BIO 14 Precipitación del mes seco	BIO 15 Estacionalidad en la precipitación	BIO 16 trimestre más lluvioso	BIO 17 trimestre más seco	BIO 18 trimestre más cálido	BIO 19 trimestre más frío
26291	ACONCHI	29.825	-110.226	616	21.1	18.9	50.266	7.12771	40.2	2.6	37.6	28.9	16.5	24.9	12.3	481.4	147.7	1.9	10.177	339.3	32.6	27	63
26001	AGUA PRIETA	31.3258	-109.549	1210	17.9	17.1	47.8992	7.13863	35.8	0.1	35.7	25.8	13.6	21.7	9.1	365.8	87.9	7.4	7.38383	208.6	39.1	26.6	72.1
26206	ALTAR (OBS)	30.7283	-111.836	421	22.7	17.9	49.5845	7.33937	40.9	4.8	36.1	31.2	18.2	26.2	13.9	300.7	79	4.4	7.29203	160.9	45.5	20.8	69.2
26004	ARIVECHI	28.9291	-109.191	482	21.4	19.8	52.381	6.4132	39.5	1.7	37.8	27.4	18	26.1	13.2	527.5	149.8	6.6	9.56543	357.7	35.6	56.4	64
26005	ARIZPE	30.3358	-110.168	836	19.7	19.6	54.4444	5.9905	38.2	2.2	36	26.1	15.7	22.8	12.3	471.2	130.1	4.9	8.52966	301.4	46.7	34.8	76.3
26178	ARROYO HONDO	26.7619	-108.783	224	24.5	17.3	59.8616	4.34061	38.5	9.6	28.9	28.8	21.8	27.3	19.06	602.9	169.3	0.9	9.96847	436.6	19.4	41	64.8
26038	ATIL	30.8436	-111.584	1253	19.6	18.3	55.4545	6.15119	36.9	3.9	33	27.1	15.4	21.9	12.3	406.3	95.8	8.1	6.70857	208.1	71.4	26.7	104.9
26006	BACADEHUACHI	29.8072	-109.14	695	20.9	19.3	52.7322	6.56097	39.1	2.5	36.6	27.9	16.5	24.3	12.8	486.5	116	5	7.32812	269.1	55.5	38.1	111.4
26007	BACANUCHI	30.5988	-110.239	1049	17.6	20.9	55.5851	6.59867	36.9	-0.7	37.6	25.3	13.4	20.6	9.8	509.4	138.6	6.6	8.58749	313.4	50.2	36.4	94.6
26205	BACERAC	30.3552	-108.932	1038	19.8	18.6	51.2397	6.85285	38.5	2.2	36.3	27.1	15.6	23.8	11.5	467.1	114	3.7	7.1524	255.5	55.5	38	103.6
26287	BACHOCO	27.5616	-109.846	69	24.4	16.8	55.082	5.44699	39.1	8.6	30.5	30.5	20.6	26.7	17.6	438.5	111.6	0	9.89436	321.8	22.3	12.2	63.3
26145	BACOACHI (SMN)	30.6319	-109.97	1049	17.7	19.3	56.1047	6.20285	35.3	0.9	34.4	25.06	13.3	20.1	10.3	510.4	150.1	2.4	8.56604	311	51.2	21.5	97.8
26179	BAHIA DE KINO	28.8227	-111.937	2	20.3	12.5	46.9925	5.80099	33.5	6.9	26.6	28.1	16.1	21.1	13.8	161.3	50.9	0.4	9.0265	89.2	11.3	3.8	47.2
26008	BANAMICHI	30.0036	-110.215	675	675	17.3	51.4881	6.09185	39.2	5.6	33.6	28.6	18.2	25.5	14.5	469.7	140.9	4.6	8.99234	301.7	40.2	32.8	74.6
26229	BAREBAMPO	27.2902	-109.355	85	22.8	18.7	57.8947	5.42108	37.8	5.5	32.3	29.1	19	24.8	16.2	535.3	157.3	0.5	10.9138	420.4	23.3	10.9	59.2
26009	BATACOSA	27.5294	-109.401	230	23.3	18.4	56.9659	5.43532	39	6.7	32.3	29.2	19.6	25.9	16.5	623.2	177.9	3.1	10.0046	457.1	34.8	25.8	85.3
26012	BAVISPE (SMN)	30.4802	-108.94	1000	18.9	18.4	49.4624	7.14236	37.9	0.7	37.2	26.4	14.4	22.7	9.8	396	84.9	5.4	6.36304	209.5	46	40.3	84.3
26152	BENJAMIN HILL (FFCC)	30.5333	-111.117	709	22.6	17.2	52.9231	5.95744	38.8	6.3	32.5	29.1	18.9	25.6	14.9	366.3	105.3	6.3	9.27478	243.9	32.2	17.3	56.5
26192	CABULLONA	31.1483	-109.541	1119	16.4	18.3	51.6949	6.77126	35.4	0	35.4	24.4	11.8	19.4	8.7	309.3	82.5	1.1	7.95337	186.5	32.6	16	56.2
26403	CALLE DOSCIENTOS	27.4838	-110.013	30	24.8	18	57.8778	5.72046	39.4	8.3	31.1	31.6	20.4	26.5	17.8	297	75.8	0.1	8.9473	199.3	16.6	6.8	51.4
26299	CALLE MIL DOSCIENTOS	27.3	-109.968	26	23.9	17.7	57.2816	5.77777	38.4	7.5	30.9	30.9	19.4	25.4	16.8	339.6	89.4	0.7	9.39556	237.3	16.6	7	56.4
26298	CALLE SEISCIENTOS	27.4094	-110.037	20	24	18	57.508	5.77872	38.6	7.3	31.3	30.9	19.6	25.7	16.9	313.6	77.2	7.3	8.43966	201.6	19.9	8.4	59.5
26174	CAMPO EXPERIMENTAL UNISON	29.0144	-110.132	154	23.1	18.8	55.6213	6.20534	39.8	6	33.8	30.4	18.9	25.5	15.5	320.8	102.9	1.3	9.34486	200.6	27.9	8.8	76.5
26016	CARBO	29.6841	-110.955	464	22.3	18.1	53.3923	6.0765	39.8	5.9	33.9	29.4	18.2	24.9	14.9	391	109.7	2.7	9.37599	259.8	29.1	14.3	72.6
26294	CARCAMO	27.353	-109.859	21	23.8	18.1	56.7398	5.89516	38.4	6.5	31.9	30.7	19.2	25.6	16.6	348.3	97.5	0.2	10.3091	261.6	14.5	11.9	35.9
26019	CIANO	27.0119	-109.492	31	23	17.4	52.0958	5.70244	39.8	6.4	33.4	29.7	18.5	24.8	16	436.9	110.3	0.2	9.41994	307.4	21.4	9	69.2
26029	CIUDAD CUBIL (CFE)	28.6333	-108.75	1279	23.5	18.1	49.7253	6.6928	42.5	6.1	36.4	29.9	19.7	28.1	15.1	737.2	193.6	10.5	8.5093	458.1	66.1	55.1	147.1
26018	CIUDAD OBREGON (DGE)	27.4813	-109.938	40	25.1	15.7	47.7204	5.70605	42.5	9.6	32.9	31.7	20.9	27.2	18	384.5	95.3	0.2	9.27113	267.8	20.5	12.2	63.2
26256	COBACHI	28.8966	-110.25	457	22.3	20.9	59.5442	5.77368	39.6	4.5	35.1	29.2	18.5	23.9	15.1	588.3	173.1	1.7	9.6834	403.1	42.1	24.4	114.4
26021	COCORAQUE	27.415	-109.628	106	23.9	19.2	59.0769	5.58767	39.1	6.6	32.5	30.5	19.7	25.7	17.1	468.5	119.1	0.4	10.0063	347.6	23.6	19	58.7
26257	COLONIA ARIBABI	30.07	-109.089	1450	17.2	18	52.1739	6.16446	34.4	-0.1	34.5	23.8	12.9	20.5	9.6	597.1	123.9	6.1	6.52242	310.5	85.3	37.4	149.4
26022	COLONIA MORELOS	30.825	-109.222	837	19.9	21.5	65.1515	6.31326	34.4	1.4	33	27	16.1	23.3	12.1	339.7	69.3	3.4	6.22049	171	46.8	26.3	88.1
26023	COLONIA OAXACA	30.7297	-109.056	896	19.3	20.4	55.4348	6.57992	38.5	1.7	36.8	27.3	14.8	21.8	11.7	343.3	84.1	2	7.25601	189.5	39	21.9	68.6
26235	COLONIA YAQUI	27.7766	-109.904	43	24.7	18.4	58.2278	5.53649	40.4	8.8	31.6	31.3	20.5	26.4	18.1	418.9	128.3	1.4	10.0309	305.2	23.2	13.3	60.2
26025	CUCURPE	30.3305	-110.706	853	20.2	19	54.4413	6.34314	37.7	2.8	34.9	27.3	16.1	23.3	12.3	576.5	149.2	4.6	7.96019	339.1	63.3	39.2	119.6
26259	CUMERAL	30.8877	-110.85	929	18.8	20.5	56.4738	6.17416	37.8	1.5	36.3	25.8	14.5	21.7	11.3	550.6	123.8	6.5	6.98504	302.4	74.4	31.5	133.9
26222	DIVISADEROS	29.6155	-109.469	684	21.2	19	54.4413	6.48151	38.6	3.7	34.9	28.2	17.3	24.4	12.8	496.3	162.1	6.4	8.98651	304.3	52.9	45.9	94
26260	DON	26.4238	-109.025	50	24.6	16.8	60.2151	4.58139	37.8	9.9	27.9	29.9	20.8	25.9	18.9	436.7	124.1	0.3	9.71228	312.7	26.6	14.9	61.1
26227	EJIDO ISLITAS	32.3527	-114.914	22	22.7	18.6	49.7326	7.60811	42.3	4.9	37.4	32.1	17.6	25.3	13.7	74.1	15.9	0.1	7.35204	23.2	18.3	2.5	31.3
26180	EL CAJON	29.4722	-110.736	390	21.8	20.3	55.3134	6.54326	39.4	2.7	36.7	29.6	17.5	24.4	14	439.9	125.7	1.7	9.00026	290	32.6	16.9	77.8
26028	EL CARRIZAL	29.0919	-111.733	49	22.3	19.8	57.5581	6.37345	39.6	5.2	34.4	30.7	17.9	23.6	15.03	176	39.5	0	7.82982	95	18.6	1.7	62.9
26255	EL CLARO	30.4519	-111.206	632	21	18.5	55.3892	5.94757	37.7	4.3	33.4	28.06	17.06	23.5	13.8	396.6	96.7	1.3	7.53899	232	51	22.5	83.3
26262	EL FRESNAL	30.8122	-110.713	1003	19.4	18.1	52.3121	6.49216	37	2.4	34.6	26.9	15.06	22.2	11.6	474.6	107.9	5.3	6.72216	254.5	71.5	26.6	118
26051	EL LINDERO	26.8788	-109.411	12	23.9	16.6	55.3333	5.63148	37.7	7.7	30	30.8	19.7	25.2	16.9	322.1	67.1	0.4	7.3033	176.7	17	3.9	71.7
26031	EL NOVILLO (CFE)	28.9772	-109.638	363	24.8	17	50.8982	5.80968	42.3	8.9	33.4	30.3	21.1	28.5	17.3	630	172	4.2	8.48442	392.1	56.8	43.3	121.3
26032	EL OREGANO	29.2299	-110.706	279	24.1	19.7	55.8074	6.19239	41.2	5.9	35.3	31.4	20.03	26.5	16.4	439	120.5	4.2	9.62859	306.2	32.2	16.6	68.1
26186	EL TAPIRO	30.2361	-109.817	898	20.3	19.9	55.7423	6.08358	38.8	3.1	35.7	27.03	16.3	23.4	12.8	527.6	144.5	2.4	8.43101	331.3	53.3	34.7	99.5
26197	EL VERANITO	26.9838	-109.223	160	23.6	17.6	57.329	5.20899	38.2	7.5	30.7	29.2	19.9	26.03	17.06	527.9	139.7	0.3	9.73405	383	24.5	22	68.1
26160	EL VIVERO	30.6272	-110.968	750	20.3	19.6	62.8205	6.53681	38.7	7.5	31.2	27.8	15.9	16.9	12.5	405.6	98.1	3.5	7.76881	243.3	49.6	23.9	80.8
26288	EL YESO	30.5991	-110.896	849	19.2	20.5	54.8128	6.8059	37.6	0.2	37.4	27.3	14.6	22	11.2	421.6	110.4	1.5	7.78577	241.7	60.5	23.3	95.2
26034	ETCHOJOA	26.9072	-109.629	14	23.6	15.3	55.6364	5.30546	36.3	8.8	27.5	30.1	19.5	24.7	17.3	385.1	90.6	0.2	8.00636	235	24.3	6.2	77.5
26035	FELIX GOMEZ	29.8369	-111.479	665	19.2	20.4	57.9545	6.21508	37	1.8	35.2	26.8	15.03	21.6	11.9	358	93.8	1.6	8.55715	233.4	35.6	14.3	65.1
26236	GRANADOS	29.8566	-109.306	529	22.7	18.7	50.6775	6.9226	41.2	4.3	36.9	29.7	18.8	27.1	14.03	462.5	114.3	3.1	7.7889	275.4	43.5	32.2	91.1
26292	GUAYMAS 4-P-6	27.5502	-110.5	13	24	17.8	57.9805	5.57725	38.5	7.8	30.7	30.8	19.8	25.4	17.2	270.4	69.1	0.1	9.33148	186.9	15.3	3	49.1
26263	GUISAMOPA	28.6463	-109.108	691	22.1	19.3	56.9322	5.70985	38.6	4.7	33.9	27.7	18.4	25.8	14.6	769	218.8	11.4	8.42963	469.3	65.3	71.2	127.9
26138	HERMOSILLO I (DGE)	29.0733	-110.959	200	24.2	14.5	48.3333	5.98439	38.9	8.9	30	30.9	20.3	26.8	16.7	360	91.1	1.7	8.88898	240.6	26.1	12.4	76.4
26139	HERMOSILLO II (DGE)	29.0991	-110.954	221	25.1	14.6	49.3243	5.99112	39.8	10.2	29.6	31.8	21.1	27.9	17.6	386.9	100.2	2.5	9.23615	267.2	26.8	14.6	63
26043	HORNOS	27.7133	-109.904	54	24.3	17.6	58.0858	5.51461	38.9	8.6	30.3	30.9	20.1	26.03	17.6	438.8	121.3	0.4	9.53046	311	21.1	17.4	61.7
26289	HUACHINERA	30.2108	-108.957	1117	19.6	17.9	50.8523	6.27598	37.9	2.7	35.2	26.2	15.1	22.9	11.8	632	135.3	11.2	6.67538	321.9	86.7	48.7	162.2
26290	HUASABAS	29.9036	-109.3	1324	22.1	19.1	50.7979	7.02197	41.1	3.5	37.6	29.1	18.2	26.7	13.1	492.3	132.5	4.7	7.9996	291.3	41.1	45.3	96.8
26214	HUEPAC	29.913	-110.213	644	19.6	21	54.6875	6.96069	38.9	0.5	38.4	27.7	14.9	22.4	11.2	527	154.9	4.6	9.16801	338.8	41.7	42	87.4
26115	IMURIS (DGE)	30.7772	-110.861	846	19.4	18.6	53.1429	6.43124	37.3	2.3	35	27	15.03	22.1	11.8	473.2	105.6	3.4	7.07477	265.7	69.1	28.6	111
26045	IMURIS (SMN)	30.7836	-110.85	840	19.3	20.4	56.044	6.39523	37.8	1.4	36.4	26.8	15	22	11.7	462	104.2	6.3	7.51972	264	61.2	28	103.2
26306	KM. 91 + 600 PALO ALTO	27.2916	-109.358	84	24.1	17.7	56.7308	5.90641	38.9	7.7	31.2	31.1	19.7	26.06	16.8	374	102.2	0.2	9.24155	257.2	18.5	10.5	56.9
26232	LA CEBOLLA	30.7416	-111.158	751	19.7	21	56.6038	6.47492	37.7	0.6	37.1	27.6	15.3	21.9	12	427.9	109.6	3.7	7.87685	249.9	59.1	23.5	101.3
26048	LA ESTRELLA	28.9491	-109.64	674	24.1	18.4	53.4884	5.94181	42.2	7.8	34.4	30.03	20.4	27.9	16.7	675.8	193	5.5	8.68669	428.2	59.7	55.2	119.6
26264	LA MISA	28.3769	-110.531	175	24.2	16.6	54.4262	5.62317	39.5	9	30.5	30.5	20.5	26.7	17.1	372.8	102	1	9.14969	255.8	27.1	13.9	67.3
26248	LA SANGRE	30.6658	-111.405	644	20.6	19.9	52.9255	6.98741	39.7	2.1	37.6	28.8	15.9	23.6	12.2	386.9	88.5	2.1	7.11362	212.9	53.1	24.5	83.7
26050	LAS PANELAS	27.4119	-108.877	169	25.2	17.9	56.4669	4.84815	41	9.3	31.7	29.7	20.03	28.4	19.03	736.4	125.1	4.9	9.27725	506.6	40.7	49	97.4
26228	LOS ALGODONES	27.505	-108.735	839	20.1	22.7	72.293	3.14219	36.7	5.3	31.4	23.2	17.9	22.1	16.2	958.8	237.5	6.8	8.04533	600.8	85.3	78.3	165.9
26286	MAGDALENA II	30.615	-110.949	753	21.3	18.2	50.5556	6.95999	39.4	3.4	36	29.1	16.8	24.7	12.7	958.8	123.4	3.1	8.25572	267.2	63.3	25.2	91
26196	MARIA DEL CARMEN	28.9036	-111.555	54	23.3	19.2	55.4913	6.64605	40	5.4	34.6	31.6	18.5	25.03	15.4	177.3	49.8	0.6	8.93763	116	14.5	2.8	37.7
26240	MATAPE	29.1138	-109.966	745	21.8	17.1	56.6225	4.71422	37.8	7.6	30.2	26.3	18.7	25	15.8	645.9	181.8	4.4	9.27436	440.5	51	36.8	109.9
26285	MAYCOBA	28.3916	-108.66	1525	14.7	18	56.0748	5.30599	31.4	-0.7	32.1	21.1	11.2	17.9	8.06	933.6	285.6	12.9	9.8422	638.1	60.8	119.3	77.8
26052	MAZATAN	29.0036	-110.138	544	21.8	18.6	56.1934	5.75286	38.7	5.6	33.1	28.4	17.6	24.2	15.03	500.7	151.7	2.3	9.92292	355.9	35.5	41.1	82.1
26198	MAZOCAHUI	29.5408	-110.119	499	21.3	20.4	53.2637	6.77305	39.8	1.5	38.3	28.9	17	24.6	13.03	557.8	153.1	1.8	9.0467	374.6	45.3	29.1	93.2
26241	MERESICHIC	30.0305	-110.675	712	19	16.6	55.8923	5.26092	34.8	5.1	29.7	25.3	14.8	20.8	13.2	579.7	134.3	9.8	7.28264	333.8	70.8	49.8	114
26053	MINAS NUEVAS	27.0594	-109.006	480	23.1	15.7	55.2817	4.51529	37.4	9	28.4	27.5	20.3	26.03	17.4	734.6	197.8	4.5	9.31154	511.6	33.5	48.3	91.7
26055	MULATOS (SMN)	28.6588	-108.748	1395	19.8	18.3	53.3528	5.82573	36.9	2.6	34.3	25.03	17	24.1	12.2	767.4	207.8	12.2	8.52236	473.2	71.5	88.5	120.2
26056	MUMUNCUARA	26.8066	-109.402	6	23	16	54.9828	5.56751	36.7	7.6	29.1	29.8	18.9	24.1	16.1	382.1	88.4	0.1	8.12617	239.2	22.2	8.8	79.7
26060	NACHUQUIS	27.0769	-109.543	33	23.8	20	61.3497	5.35314	38.7	6.1	32.6	30.2	19.7	25.3	17.3	429.4	102.6	0.2	7.84903	255.3	21.7	6.2	87.2
26057	NACO	31.3269	-109.914	1411	17.6	15.7	47.1471	6.87444	34.5	1.2	33.3	25.2	13.2	21.1	9.1	350.4	85	6.6	7.74693	206.5	37	26.7	64.5
26067	NACORI CHICO (CFE)	29.6883	-108.981	549	22.8	17.4	49.0141	6.5946	40.9	5.4	35.5	29.1	19.2	27.3	14.4	606.3	143.4	7	7.58709	345	55.4	48.4	133.4
26059	NACOZARI (SMN)	30.3744	-109.688	1100	20.2	16.3	50.4644	6.03708	37.2	4.9	32.3	26.5	16.2	23.6	12.6	578.8	167.2	5	8.96873	370	53.6	40.6	99.3
26061	NAVOJOA	27.0719	-109.443	48	24.6	16.1	55.5172	5.2512	38.3	9.3	29	30.4	20.7	26.8	18.03	435.1	122.3	0.2	9.79474	314.9	21.7	12.3	62.6
26062	NOGALES (DGE)	31.3186	-110.946	1200	17.8	15.4	48.4277	6.38143	34.1	2.3	31.8	25.03	13.4	21	10.2	454.9	115.1	5	8.15027	277.6	55.3	23.1	80.5
26265	ONAVAS	28.4622	-109.526	175	24.1	18.5	52.5568	5.96964	40.9	5.7	35.2	30.03	20.4	27.7	16.4	608.7	170.1	4.8	9.27194	409.5	40.5	39.3	92.1
26066	PALO VERDE	28.7955	-111.365	79	22.7	18.1	55.3517	6.23823	38.5	5.8	32.7	30.6	18.4	24.4	15.3	608.7	48.9	0.9	8.323	108.2	20	7.3	47
26310	PELICANO	28.5386	-111.386	30	23.3	17.9	53.9157	6.28864	38.7	5.5	33.2	30.9	19.3	25.5	15.7	181.7	60.7	0	11.414	131.6	7	0.2	37.1
26182	PESQUEIRA	29.3802	-110.896	327	22.3	17.8	54.9383	6.0917	38.3	5.9	32.4	29.6	18.06	24.5	14.9	342.8	83	0.7	8.43267	219.9	27.6	12.2	65.4
26308	PESQUEIRA (CESUES)	29.3808	-110.9	334	22.7	18.5	54.5723	6.16948	39.7	5.8	33.9	30.1	18.4	24.9	15.3	377.5	103.7	1.7	7.79929	253.2	22	15.1	50.2
26093	PITIQUITO	30.6977	-112.1	284	22.2	18.6	51.6667	7.27836	40.6	4.6	36	31.1	17.4	24.8	13.5	252.8	66.3	0.8	8.60014	150.6	33.6	8.7	56.3
26297	PORFIRIO DIAZ	27.5983	-109.93	35	24.9	18.6	58.4906	5.72281	40	8.2	31.8	31.8	20.5	26.5	18.06	416.1	128.5	0.1	10.0651	300.7	20.1	7.6	59.9
26296	POTAM	27.6238	-110.417	9	23.5	17.9	55.418	6.11545	38.5	6.2	32.3	30.9	18.8	25.06	16.2	258.5	82	0.4	10.9011	195.6	11.8	3.4	30.5
26024	PRESA ADOLFO RUIZ CORTINEZ (CO	27.2488	-109.058	144	24.8	14	52.4345	4.61969	38.1	11.4	26.7	29.4	21.5	27.3	18.8	556.3	148.2	0.9	9.88089	405.4	25.6	23	72.5
26068	PRESA ALVARO OBREGON	27.823	-109.886	87	26.1	14.9	52.2807	5.18991	40.6	12.1	28.5	31.6	22.7	28.8	19.4	410.8	126.6	2.5	9.85772	295.2	22.3	19.7	61.3
26243	PRESA COMAQUITO	30.8202	-110.71	964	19.1	18.3	53.3528	6.1964	36.8	2.5	34.3	25.8	15.3	22.6	11.4	557.9	126.6	5.4	7.2206	313.1	67.1	33.7	138.1
26092	PRESA CUAUHTEMOC	30.8705	-111.515	628	21.3	18.4	53.4884	6.2688	38.8	4.4	34.4	28.5	17.2	24.2	13.5	429.9	110.3	3.8	7.45714	232.9	61.7	18.8	102.6
26069	PRESA LA ANGOSTURA	30.4416	-109.385	925	21	14.7	44.2771	6.89419	38.1	4.9	33.2	27.7	17.06	25.5	12.2	421.6	106.7	6.3	7.96275	299.7	43.6	28.6	84.6
26199	PUEBLO DE ALAMOS	29.2044	-110.14	589	21.6	19.2	55.1724	6.18044	39.2	4.4	34.8	28.5	17.4	27.7	14.1	501.5	145.4	4.4	9.42062	339.7	38.2	27.2	82.8
26071	PUERTO LIBERTAD	29.9088	-112.685	13	21.9	11.9	42.0495	6.5511	35.5	7.2	28.3	30.3	17.2	23.3	14.1	115.4	16.8	0	5.61801	36.7	19	2.2	41.1
26072	PUERTO PEÑASCO (SMN)	31.3166	-113.537	10	22.5	10	37.8788	6.54479	35.7	9.3	26.4	30.9	17.8	23.9	14.6	66	15	0.1	6.31565	13.7	18.1	3.3	29.8
26073	PUNTA DE AGUA I	28.4441	-110.37	245	24.2	17.5	55.205	5.69691	39.7	8	31.7	30.7	20.3	26.5	17.1	440.8	131.4	2.1	10.0313	317.8	26.4	15.9	67.1
26223	PUNTA DE AGUA II	28.4733	-110.31	250	22.8	20.3	57.1831	6.13566	39.8	4.3	35.5	30	18.6	25.1	15.3	453.5	133.9	2.4	9.14163	327	24.1	23.4	65
26074	QUEROBABI	30.0505	-111.021	661	21.3	20.3	55.3134	6.50906	39.7	3	36.7	29.1	17.06	23.9	13.6	459.4	138.5	2.4	9.92223	308.1	36.5	23.6	61.2
26075	QUIRIEGO (SMN)	27.5194	-109.253	210	24	20.5	56.6298	5.71035	41.9	5.7	36.2	29.9	20.4	27.1	16.9	694.2	193.8	4.7	10.0697	506.8	31	29.9	92.5
26283	RANCHO AQUITUNA	30.4727	-110.704	950	19.2	18.6	54.2274	6.27989	36.5	2.2	34.3	26.5	14.9	21.9	11.6	489.4	134.3	1.7	8.84982	296.8	46.1	23.4	103.6
26244	RANCHO VIEJO	29.1266	-110.315	450	22.3	18.4	52.7221	6.28019	39.4	4.5	34.9	29.2	18.3	25.5	14.5	460.4	147	2.4	10.3122	332.3	32.4	20.8	64.8
26181	RAYON	29.7105	-110.57	560	21.3	19	55.3936	6.00355	38.6	4.3	34.3	28.3	17.03	23.6	14.1	542.5	158.3	2	9.28604	359.9	40.1	25.1	86.2
26245	REBEIQUITO	28.9319	-109.748	444	22.6	19	55.2326	5.52594	40.3	5.9	34.4	28.4	18.9	25.6	15.7	690.8	191.7	6.8	9.23301	466.6	44.9	52	100.4
26076	RIITO	32.1333	-114.901	16	22.7	17.8	51.1494	6.99148	40.6	5.8	34.8	31.2	17.8	24.9	14.2	52.7	10.5	0.6	5.04918	16.6	12.8	7.4	16.6
26077	SAHUARIPA	29.0552	-109.233	432	22.9	19	48.8432	7.4564	42.1	3.2	38.9	30.7	18.4	27.2	13.6	720.5	204	10.4	8.68047	451.4	53.1	74.6	117.6
26078	SAHUARIPA (CFE)	29.0727	-109.239	429	22.1	19.6	52.1277	6.51397	41.2	3.6	37.6	28.8	18.3	26.2	14.06	618.4	156.6	9.3	8.498	392.5	46.8	49.7	116.3
26080	SAN BERNARDO (SMN)	27.3986	-108.844	214	23.5	19.2	56.8047	5.27211	40.1	6.3	33.8	28.8	20.2	26.9	16.9	734.2	187.4	5.4	9.00185	497.2	38.7	45.6	102.2
26329	SAN FRANCISCO	28.15	-110.687	69	23.7	21.8	58.2888	5.79072	41.8	4.4	37.4	29.8	19.9	26.9	16.4	604.8	171.9	1.8	9.62909	414.6	36.7	38.3	90
26293	SAN IGNACIO RIO MUERTO 4-P-12	27.413	-110.247	7	24	17.6	56.051	5.914	38.6	7.2	31.4	31.1	19.6	25.5	16.7	290	80.8	0	9.65284	199.3	17.3	3.3	47
26082	SAN ISIDRO	28.8261	-111.659	30	23.5	19	55.8824	6.58871	39.9	5.9	34	31.9	19	25.1	15.6	164.2	44.9	0.5	8.56088	97.9	14.3	3.7	38.4
26083	SAN JAVIER	28.5941	-109.738	778	19.8	13.5	51.9231	4.56956	33.7	7.7	26	24.6	16.4	21.7	14.4	845.3	230.6	4.3	8.61365	531.3	78.7	45	176.4
26268	SAN JOSE DE PIMAS	28.7133	-110.348	366	22.8	18.9	54.4669	6.09843	40.1	5.4	34.7	29.6	18.5	25.6	15.2	476.4	150.6	3	10.13	339.6	30	21.4	81.2
26087	SAN LUIS RIO COLORADO (DGE)	32.4761	-114.762	40	22.7	18.7	50.134	7.53374	42.4	5.1	37.3	32.03	18.2	25.7	13.8	52.2	9.2	0	6.30863	19.2	11.2	0.2	19.6
26269	SAN NICOLAS	28.4313	-109.182	691	20.5	17.8	57.6052	4.995	36	5.1	30.9	25.9	17.1	22.9	14.4	870	212.5	13.6	7.47286	506.8	74.6	73.5	169.8
26088	SAN PEDRO DE LA CUEVA (CFE)	29.2833	-109.733	335	22.5	20.3	57.1831	6.00537	40.1	4.6	35.5	28.9	17.03	24.4	15	516.6	149.6	4.1	9.15504	318.7	33	37.7	118.1
26089	SANTA ANA (DGE)	30.55	-111.133	680	21.3	17.8	51.0029	6.6255	39	4.1	34.9	28.7	17.2	24.6	13.06	428.7	109.6	3.5	8.11632	255.2	52.9	25.4	82.1
26164	SANTA CRUZ (FFCC)	31.2283	-110.593	1352	17.1	18.6	55.0296	5.75328	34.3	0.5	33.8	23.6	13.2	19.4	9.7	521.2	121.6	8.5	6.85577	274.3	74.4	42.1	115.8
26249	SANTA ROSA	30.3947	-111.445	558	20.7	20.2	53.4392	6.98971	39.7	1.9	37.8	28.9	16.3	23.6	12.2	315.4	88.3	1.8	9.15365	204.7	34.5	19.3	54.2
26270	SANTA ROSALIA	29.125	-110.477	373	22.1	20.7	55.2	6.25089	40.2	2.7	37.5	29.5	18.4	24.5	14.7	378.8	107.6	0.3	9.37254	255.9	30.3	10.7	62.7
26193	SINAHUISA	26.9183	-109.453	33	24	17	55.5556	5.94258	37.9	7.3	30.6	31.1	19.5	25.7	16.8	383.7	110.1	0.2	9.33877	263.6	20.7	5.1	61.3
26271	SINOQUIPE	30.1555	-110.245	740	21.1	19.6	56.3218	5.77431	39.2	4.4	34.8	27.5	17.2	23.9	14.1	556.5	164.7	5.3	9.3276	360	50.2	28.8	96.9
26096	SONOITA	31.8613	-112.854	389	21.8	17.6	47.4394	7.74996	40.6	3.5	37.1	31.3	16.9	24.8	12.5	215.3	38.3	0.3	5.60147	94.8	44.8	10.2	69.4
26309	SOYOPA	28.75	-109.634	214	24	22	58.0475	5.82648	42.5	4.6	37.9	29.9	20.2	27.4	16.6	652.9	204.8	1.6	9.75355	448.3	37	47	96.1
26272	SUAQUI GRANDE (DGE)	28.3947	-109.89	245	23.2	20.1	65.2597	3.97183	39.9	9.1	30.8	27.3	20.4	25.3	18.3	431	138.1	3.7	10.9979	326.9	22.5	22.1	49.9
26201	TECORIPA	28.625	-109.953	410	21.7	18.8	55.6213	5.91444	38.5	4.7	33.8	28.2	17.6	24.5	14.3	562.2	168.2	6	9.87821	401	28.7	37.2	70.2
26202	TEPACHE	29.5347	-109.532	600	22.6	17.7	50	6.64822	40.5	5.1	35.4	29.5	18.7	26.7	14.3	538.4	152.4	8.7	8.75123	335.8	45.2	49.8	95
26251	TERAPA	29.6816	-109.653	605	21.7	18.7	51.9444	6.60571	39.8	3.8	36	28.6	17.7	25.5	13.4	559.9	161.2	8	8.73706	345.8	43.7	54.4	95.6
26098	TESIA	27.1711	-109.358	52	24.6	18.1	58.0128	5.39446	39.2	8	31.2	30.9	20.4	26.3	18.1	532.4	136.4	0.8	10.0651	395.8	23.7	15.8	65.5
26099	TESOCOMA	27.6583	-109.213	291	23.6	20.3	58.5014	5.35732	40.4	5.7	34.7	29.4	19.8	26.2	17.03	762.2	229.4	3.1	9.89646	544	42.2	48.9	100.7
26100	TESOPACO	27.8408	-109.368	421	22.8	20.6	58.5227	5.45624	39.5	4.3	35.2	28.8	19	25.5	16.1	671.4	193	6.2	9.59433	474.6	38.6	44.8	87.7
26101	TONICHI	28.6	-109.567	199	25.6	19.9	57.5145	5.49851	42.6	8	34.6	31.4	22.1	28.6	18.7	658.9	175.2	8.6	8.74358	429	46.9	52.4	105.4
26274	TOPAHUE	29.2708	-110.636	300	22.8	20.2	55.4945	6.37963	40.3	3.9	36.4	30.3	18.5	25.4	15.1	461.3	132.1	2.4	10.0965	329.8	30.4	16	65.9
26261	TORRES (DGE)	28.7686	-110.769	260	23.6	17.9	52.4927	6.31153	39.6	5.5	34.1	30.7	19.6	26.5	15.8	367.8	111.5	1.1	9.56692	250	26.3	50.1	69.1
26102	TRES HERMANOS	27.1936	-109.195	79	25	18.2	57.7778	5.30249	40	8.5	31.5	31.1	20.9	26.9	18.6	591.7	157.3	0.8	10.3352	448.7	23.8	23.5	66.7
26103	TRINCHERAS	30.3994	-111.531	510	21.4	20	54.3478	6.69253	40.4	3.6	36.8	29.06	17	24.4	13.2	288.2	73.1	2.2	8.27157	173.9	40.8	15.2	54.6
26121	URES (DGE)	29.4269	-110.392	385	22.5	18.7	52.6761	6.54261	40	4.5	35.5	30.03	18.1	25.4	14.6	378.1	103.2	1.6	9.39463	260.9	30.9	18.2	63.9
26300	VALLE DE YAQUI KM. 014	27.7066	-109.896	86	25	17.2	57.1429	5.40906	39.7	9.6	30.1	31.3	20.9	26.9	18.4	410.4	123.2	0.8	9.84242	293.3	20.3	17	58.8
26237	VALLE DE YAQUI KM. 024	27.6188	-110.002	32	24	17.4	55.7692	5.88776	38.7	7.5	31.2	31	19.5	25.9	16.9	389.7	120.2	0.1	10.3622	289.9	17.8	6.6	50.5
26301	VALLE DE YAQUI KM. 025	27.3541	-110.035	21	24.4	19.1	57.8788	5.92273	40	7	33	31.4	20.1	26.4	17.1	481.1	139.3	0.7	10.3721	362	21.5	113.7	54.6
26302	VALLE DE YAQUI KM. 039	27.5602	-109.874	64	24.8	18	55.0459	6.05372	40.3	7.6	32.7	31.8	20.4	26.9	17.2	399.8	118.2	0.3	10.7848	305.1	13.4	11.5	39.9
26304	VALLE DE YAQUI KM. 068	27.4547	-110.036	25	24.1	16.9	53.6508	6.20767	39.4	7.9	31.5	31.1	19.4	26.6	16.4	325.8	83	0.4	9.29176	225.5	14.4	7.8	45.4
26307	VALLE DE YAQUI KM. 105	27.718	-109.922	35	23.8	17.7	55.836	5.99368	38.5	6.8	31.7	30.8	19.06	25.6	16.4	317.8	92.9	0.1	10.2714	236.3	15.4	9.9	40.7
26107	VICAM (SMN)	27.5841	-110.324	13	23.6	18.2	54.0059	6.46001	39.1	5.4	33.7	31.1	19	25.9	15.7	337.1	96.2	0.8	10.2712	251.2	20.1	4.7	50.6
26188	VILLA HIDALGO	30.05	-109.333	714	19.9	20	59.5238	5.45602	38.4	4.8	33.6	25.7	16.5	22.7	12.9	491.4	121.7	5.7	7.05983	280.4	39	38.6	115.1
26010	VILLA JUAREZ	27.1255	-109.842	17	23.9	16.9	56.1462	5.63678	38.2	8.1	30.1	30.8	19.5	25.3	17.1	343	94.3	0.5	9.51222	240.2	13.8	6.4	56.1
26123	YECORA (DGE)	28.3713	-108.928	1544	14.3	19.3	55.7803	5.88596	31	-3.6	34.6	20.9	10.3	17.2	7.3	944	251	11.5	9.00912	616.8	72.9	93.3	136.7
26109	YECORA (SMN)	28.3666	-108.933	1544	12.8	12.6	51.4286	6.54092	22.7	-1.8	24.5	20.3	8.4	16.2	5.2	580.8	157	7.7	8.89018	380.8	41.7	61.9	63.5
26277	YOCOQUIHUA	26.8155	-108.998	258	23	18	60.6061	4.97127	36.6	6.9	29.7	28.8	19.1	24.5	16.8	425.2	107.9	0.3	9.87891	312	22.4	11.8	55.6
26405	ZAMORITA	29.3211	-110.874	299	22.4	17.9	53.1157	6.17327	39.1	5.4	33.7	29.6	18.7	25.03	14.9	431.6	112.3	2.4	8.87189	285.6	29.4	14.8	79
8001	ASCENCION (SMN)	31.0927	-107.996	1300	27.7	19.5	55.3977	613	36.7	1.5	35.2	24.8	14.1	21.3	10.6	255.3	59.4	6.1	83.7387	141.1	24.6	22.8	47.6
8004	BACHINIVA	28.7716	-107.255	2017	22.2	17.4	55.7692	507	29.1	-2.1	31.2	18.5	10.5	16.8	7.1	391	117.5	5.5	119.881	283.8	20.9	43.4	30.8
8005	BALLEZA	26.9552	-106.346	1567	27.3	18.7	55.8209	507	34.4	0.9	33.5	22.5	15.6	21.9	11.5	483.2	131.9	4.7	106.286	316.3	22.1	70.8	43.5
8352	BASASEACHIC	28.1827	-108.214	2000	23.8	17.3	66.7954	312	28.2	2.3	25.9	19	12.9	16.2	11.6	1184	277.4	17.1	85.9639	664.9	110.2	157.9	213.2
8246	BASUCHIL	28.518	-107.402	2020	22.9	18.7	55.8209	529	30.2	-3.3	33.5	19.1	10.4	16.8	7.2	326.5	86.7	2.7	105.532	213.8	21.9	46.2	41.2
8161	BATOPILAS (SMN)	27.0166	-107.75	678	32.4	15.5	51.6667	487	39.6	9.6	30	28.5	22.2	28.8	18.2	763.1	183.3	7.4	84.3101	424.4	66	81.3	151.1
8007	BATOPILAS I (DGE)	27	-107.75	570	32	15	48.2315	482	40.4	9.3	31.1	28.2	22.1	28.6	18	807.3	184.3	9.4	81.4076	431.2	70.1	107.4	161.8
8341	BATOPILAS II (DGE)	27.0266	-107.739	570	33.4	16.5	53.0547	497	40.4	9.3	31.1	28.9	16.9	29.4	18.4	680.5	157.9	9.3	89.74	398.8	56.3	83.9	121.9
8303	C.E.M. CIUDAD DEPORTIVA	28.7	-105.967	1350	27	16.3	49.6951	601	34.8	2	32.8	24.4	15.8	23.2	11.2	425.6	102	4.9	104.802	235.7	26.6	65.9	34.8
8162	CAMARGO (DGE)	27.7	-105.183	1250	28.4	16.9	50	614	36.2	2.4	33.8	25.6	17.1	24.7	12.1	246.3	55.2	3.1	89.3488	148.9	13.1	45.2	17.7
8025	CAMARGO (SMN)	27.6855	-105.171	1223	28	16.7	49.5549	609	35.8	2.1	33.7	25.2	16.7	24.3	11.9	350.6	86.7	3.8	93.4768	217.3	27.9	60.6	38.5
8167	CHINIPAS (DGE)	27.393	-108.536	440	33	18.9	56.0831	531	40.5	6.8	33.7	28.4	20.7	27.3	16.7	770.2	227.1	5.9	112.888	531.1	39.9	58.8	107.8
8037	COYAME (SMN)	29.4591	-105.258	1216	28	19	50.8021	676	36.8	-0.6	37.4	25	15	23.3	9.8	358.1	76.2	3.9	83.0195	199.7	25.5	76.3	38.8
8038	CREEL (CFE)	27.75	-107.638	2348	21.1	19.1	57.0149	511	27.9	-5.6	33.5	17.1	8.2	14.2	5.2	694.3	134.9	19.3	68.3503	356.8	84.3	101.8	134.2
8026	CUAUHTEMOC	28.405	-106.867	1935	23.5	18.5	55.3892	526	30.9	-2.5	33.4	19.7	11.5	17.8	7.7	528.7	137.2	6.6	110.556	369.4	24.3	67.4	38.9
8044	DELICIAS (DGE)	28.1941	-105.464	1173	28.5	17.5	51.1696	599	36.1	1.9	34.2	25.4	16.8	24.2	12.1	311.9	75.6	3.9	94.2379	193.9	18.1	56.2	28.4
8052	EL MULATO	29.3941	-104.169	774	29.9	17.3	47.3973	766	39.3	2.8	36.5	29.1	16.8	26.5	11.8	81.6	21.7	1.4	789.487	12.5	14.5	7.3	24.6
8277	EL PILAR	28.1052	-108.611	1350	27.3	17	54.8387	497	35	4	31	23.8	15.2	21.8	12.7	1076.6	237.4	21.9	79.8567	586.5	117	135.9	228.6
8322	EL VERGEL (CFE)	26.4833	-106.383	2740	17.7	15.6	61.4173	344	22.8	-2.6	25.4	13.4	7.6	12.1	5.7	664.8	164.3	6.6	102.766	432.6	32	93.5	73.5
8062	ESCALON (SMN)	26.7416	-104.338	1263	27.2	17.5	52.3952	575	34.2	0.8	33.4	23.6	16.1	23	11	294	67.8	1.4	78.549	158.2	22.1	66.3	33
8171	ESCALON (DGE)	26.75	-104.35	1263	28.1	17.8	51.2968	602	35.4	0.7	34.7	24.7	16.8	23.9	11.4	331.9	69.9	3.7	87.2727	191.9	20.8	76.6	27.6
8066	GALEANA	30.1127	-107.616	1430	23.4	17.7	49.7191	656	32.3	-3.3	35.6	21.1	11.2	18.9	6.2	345.5	92.3	7.4	95.3535	217.1	30.2	37.1	47.4
8071	GUACHOCHI (CFE)	26.8194	-107.07	2395	20	19.7	60.8025	473	26	-6.4	32.4	15.4	7	12.7	4.5	783	182.7	11.3	87.6737	455.2	70.8	103.9	128.4
8312	GUACHOCHI (DGE)	26.8208	-107.057	2438	19.8	18.3	59.8039	450	25.7	-4.9	30.6	15.6	7.6	13.1	5.1	797.8	174.3	11.1	79.5994	436.3	77.3	105.3	152.3
8172	GUADALUPE Y CALVO (DGE)	26.1083	-106.975	2279	21.8	17.5	61.8375	403	27.1	-1.2	28.3	17.2	10.3	15.4	7.9	1014.5	242.9	25.4	88.3509	589.6	93.6	145.9	169.5
8074	GUAPOCA (CFE)	29.1333	-108.3	1385	26	19.9	55.2778	605	34.1	-1.9	36	22.5	12.3	19.3	8.5	717.6	164	11.2	83.8651	392.8	90.1	69	169.4
8075	GUERACHIC (CFE)	26.6772	-107.32	685	33.3	17.8	56.1514	455	40.6	8.9	31.7	27.6	22.2	28.3	18.3	738.7	188.9	11.9	96.896	458.6	49.8	85.9	113.2
8028	GUERRERO (SMN)	28.5458	-107.484	2004	23.6	19.7	57.7713	525	29.5	-4.6	34.1	19.4	10.4	16.7	7.2	499.2	137.5	7.6	106.315	336.9	32.6	64.1	49.3
8029	JIMENEZ (SMN)	27.1405	-104.914	1380	29.2	18.1	51.8625	607	36.9	2	34.9	25.6	17.3	24.8	12.4	341.4	73.6	3.7	95.8844	211.8	13.9	69.6	23.1
8085	LA BOQUILLA	27.5438	-105.412	1323	27.9	16.2	50.1548	590	35.4	3.1	32.3	25.2	17	24.3	12.2	258.3	66.4	2.3	102.4	171.5	10.1	47.2	14.8
8090	LA JUNTA	28.7541	-107.979	1685	24.9	21.3	57.1046	595	32.6	-4.7	37.3	20.5	10.6	17.8	6.8	529.2	143.9	8.3	103.348	351.6	38	50.5	65.3
8270	LA MESA	28.7733	-105.964	1250	23.5	17.7	54.6296	508	31.8	-0.6	32.4	19.4	12.7	18.6	8.3	298	69.7	4.9	87.2868	176.8	19.1	50.9	31.5
8350	LA SOLEDAD	26.8977	-103.853	1130	33.4	21.2	60.5714	535	38.2	3.2	35	27.8	20.8	26.9	15.8	225.4	43.6	3.2	76.7005	122.3	17	52.5	17.6
8091	LA TRASQUILA	29.7361	-107.074	1600	25.8	17.2	50.1458	614	34.2	-0.1	34.3	23.2	13.7	21.4	9.5	337.9	81.9	5.7	94.1924	212.4	24.5	48.6	36.3
8092	LAS BURRAS	28.515	-105.43	1093	29.6	19.7	53.5326	654	37	0.2	36.8	26.4	16.5	24	11.4	280.5	67	2.8	89.8354	164.6	17.3	56.2	25.5
8332	LAS LAJAS	30.0547	-106.907	1450	25.2	16.5	47.1429	681	34.5	-0.5	35	23.7	13.1	21.4	8.4	290.9	70.6	4.9	95.5159	183.6	17.1	38.9	34.4
8096	LOPEZ MATEOS	28.4666	-107.333	2065	24.3	22.1	57.5521	575	32.2	-6.2	38.4	19.1	9.9	16.9	6	530.2	155.2	10.5	112.483	358.6	36.1	55.2	65.4
8049	LUIS L. LEON	28.9786	-105.312	1080	29	17.1	47.7654	687	37.8	2	35.8	27	17	25.4	11.6	308.9	68.5	5.2	86.779	173.7	18.4	56.4	27.5
8097	MADERA	29.19	-108.141	2100	21.1	20.1	55.2198	606	28.9	-7.5	36.4	17.7	7.3	14.4	3.6	733.2	153.8	14.2	74.5411	378.5	94.7	83.3	167.8
8019	MEOQUI (SMN)	28.2716	-105.494	1150	27.8	16.4	47.8134	634	36.9	2.6	34.3	25.6	16.9	24.2	11.6	329.1	78.3	4.7	87.6408	199.3	29.7	63.3	37.1
8102	MEOQUI (DGE)	28.2666	-105.483	1155	26.6	16.2	49.5413	587	35.2	2.5	32.7	23.6	16.5	23.5	11.3	237.9	51.8	3.8	119.663	141.1	21..6	50.7	19.5
8103	MESA DEL HURACAN	29.6333	-108.233	2165	19.8	16.9	52.1605	550	27.7	-4.7	32.4	17.1	7.9	14.5	4.4	872.6	203.1	12.9	78.8738	479	110.1	94.2	174
8182	MORIS	28.1472	-108.52	754	31.1	20.5	57.1031	561	38.2	2.3	35.9	26.6	17.5	24.3	13.8	434	108.5	7.8	87.1968	246	34.9	60.2	83.1
8104	NAMIQUIPA	20.2502	-107.409	1888	23.5	19.8	55.7746	569	31.5	-4	35.5	19.7	10.4	17.4	6.5	482.3	118.6	6.5	98.8321	311.4	28	52.9	66.5
8106	NOROGACHI (CFE)	27.2875	-107.126	2088	23	20.6	57.3816	554	30.4	-5.5	35.9	18.7	8.9	15.7	6.1	528.9	132.6	12.9	86.2222	304.7	61..1	86.3	79.1
8184	NUEVO CASAS GRANDES (DGE)	30.4133	-107.912	1460	25.3	17.6	49.8584	663	34.1	-1.2	35.3	23.4	12.9	20.6	8.2	339.8	82.8	6.3	89.5222	204.6	30.7	35.6	52.3
8031	OJINAGA (SMN)	29.5644	-104.416	800	30.3	16.9	46.049	767	38.9	2.2	36.7	29.8	18	27.6	12.1	229.3	41.5	3.5	60.398	103.9	25.4	54.7	33.8
8273	PARRAL A. EL HORMIGUERO	26.9	-105.617	1836	24.9	18.2	55.1515	522	31.6	-1.4	33	20.4	13.2	20	9.3	491.4	135.1	3.8	118.926	354.8	51.4	69.5	33.3
8219	PEÑITAS	29.2519	-108.093	2135	19.8	16.9	54.5161	529	27.3	-3.7	31	16.8	8.3	14.6	4.9	541.5	129.8	9.1	79.7831	282.7	57	73	105.3
8326	PRESA ABRAHAM GONZALEZ	28.5013	-107.47	2000	22.3	18.1	55.3517	542	29.3	-3.4	32.7	19	9.9	16.4	6.5	344.3	87.3	3.8	104.831	229.7	19.5	42.5	36.6
8185	PRESA CHIHUAHUA (DGE)	28.5833	-106.167	1548	25.2	15.9	49.226	601	33.3	1	32.3	22.9	14	21.7	9.6	406.3	103.6	5.9	105.144	277	20.6	56.3	31.6
8113	PRESA CHIHUAHUA (SMN)	28.5694	-106.166	1532	25.2	16	48.7805	600	33.2	0.4	32.8	22.8	14.1	21.7	9.5	436.3	120.2	4.5	110.402	304.9	21.2	63.9	26.5
8202	PRESA FRANCISCO I. MADERO	28.1672	-105.627	1242	27.3	15	46.875	615	35.4	3.4	32	23.6	17.3	24.6	12.1	301.2	70.8	3.9	95.8621	190.8	15.1	46.5	24.4
8078	PRESA PARRAL	26.9055	-105.729	1770	26.1	16.4	52.2293	523	32.9	1.5	31.4	22.4	15.4	22.2	11.2	488.3	133.1	2.7	113.549	336.4	19.2	99.5	22
8121	SAMALAYUCA	31.3425	-106.476	1246	26.6	17.9	46.9816	776	36.7	-1.4	38.1	25.8	13.8	22.3	7.8	301.4	63.8	5.6	72.6437	153.4	25.6	42.6	63.6
8010	SAN BUENAVENTURA	29.8436	-107.472	1560	24	16.4	48.2353	605	33.2	-0.8	34	21.8	12.8	20	8.3	372.9	95.6	3.6	104.938	256	26.8	38.3	50
8135	SAUCILLO	28.0352	-105.295	1187	29.6	18.4	53.6443	591	37.1	2.8	34.3	26.1	17.4	24.5	12.9	318.7	74.5	5	88.9818	193.2	22.9	57.8	31.5
8141	TEJOLOCACHI (SMN)	28.7086	-107.694	1948	22.9	19.9	56.3739	579	30.3	-5	35.3	19.1	9.3	16.2	5.8	456.2	116.8	9.4	98.9487	288.8	34.3	62.1	54.5
8142	TEMOSACHI (OBS)	28.95	-107.817	1932	23.9	20.8	56.5217	594	31.3	-5.5	36.8	20.1	10.1	16.8	6.2	445.4	118.7	7.2	95.8005	271	35	56.7	69.5
8152	VALLE DE ZARAGOZA (SMN)	27.4572	-105.811	1340	28.5	18.5	53.9359	576	35.4	1.1	34.3	24.6	16.5	23.5	11.9	452.2	114.7	4	105.751	292.6	16.9	91.4	30.8
8155	VILLA AHUMADA	30.6186	-106.512	1200	25.5	16.6	46.4986	733	34.6	-1.1	35.7	25	13.6	21.7	8	362.1	87.3	10.4	91.7685	219.7	33.6	46.3	43.7
8157	VILLA DE ALDAMA	28.8386	-105.911	1270	27.6	15.3	44.3478	692	37.1	2.6	34.5	26.5	17	25.1	11.1	330.5	75.8	6.5	85.4035	195.7	29.7	58.1	32.3
8353	YEPACHIC	28.4216	-108.422	1790	22.8	18.1	58.0128	477	29.7	-1.5	31.2	19	10.5	16.2	8.1	942.2	256.6	16.4	97.1069	570.1	91.8	118.6	151.5
2001	AGUA CALIENTE	32.1075	-116.454	400	18.1	14.6	53.2847	460	33.2	5.8	27.4	24.4	14.4	18.3	13	265.8	60.4	1.2	88.5529	11.2	124.4	21.2	147.9
2151	AGUA DE CHALE	30.638	-114.75	5	23.3	9.5	37.2549	380	36.3	10.8	25.5	31.06	19	24.7	15.8	58.6	10.1	0	62.069	20	11.1	1.4	20.8
2002	BAHIA DE LOS ANGELES	28.6038	-113.556	4	22.5	11.9	44.5693	570	36.1	9.4	26.7	29.8	18.03	23.7	15.6	72.9	13.7	0	63.6492	17	12.9	1	31
2003	BATAQUEZ	32.5511	-115.069	23	22.9	17.8	48.3696	750	42.1	5.3	36.8	29.1	18.4	25.8	13.8	65.6	11.7	0	62.5	16.7	23.3	2.9	29.2
2005	BOQUILLA SANTA ROSA DE LA MISI	32.0216	-116.777	250	16.6	13.2	56.6524	340	27.9	4.6	23.3	21.2	13.9	16.8	12.8	313.7	75	0.3	88.8561	8	151.1	22.8	157.8
2119	CANCIO	32.3097	-116.6	450	17.7	15.4	51.1628	510	34.8	4.7	30.1	24.4	14	18.6	11.8	337.8	74.8	1.4	94.8454	14.8	151.7	20.8	175.6
2006	CHAPALA	29.488	-114.364	660	18.9	19.8	60.5505	440	36.4	3.7	32.7	24.7	15.7	19.5	13.7	121.3	21.4	0.5	69.3694	26.8	37.1	4.7	59.8
2008	COLONIA GUERRERO	30.7166	-115.983	30	16.3	10.4	53.886	300.8	25.6	6.3	19.3	20.4	14.2	16.4	12.8	173.1	40.9	0	96.1039	9.3	71.9	9.6	88.3
2137	COLONIA MARIANA	32.2586	-115.322	9	22.3	20	52.0833	730	42.8	4.4	38.4	31.5	17.2	24.6	13.6	57.6	9	0.2	55.1724	17.1	17.8	3.5	24.8
2139	COLONIA RODRIGUEZ	32.4186	-115.036	17	21.8	18.7	50	730	41.5	4.1	37.4	31.1	17.3	24.2	13.06	43.6	7.4	0	58.6957	14.5	14	2.5	17.1
2146	COLONIA SAN PEDRO MARTIR	31.0375	-115.204	416	19.8	20.7	52.5381	710	39.6	0.2	39.4	28.6	15.4	22.6	11.3	115.8	36.6	0.2	97.1698	71.4	16.6	2.6	26.9
2138	COLONIA SIETE	32.53	-115.411	7	22	23.6	59.2965	710	43.4	3.6	39.8	30.4	18.2	25.2	13.1	51	10.8	0.3	61.5385	11.6	9.3	1.2	20.8
2071	COLONIA VALLE DE LA TRINIDAD	31.3558	-115.696	740	15.9	22.8	63.8655	620	34.5	-1.2	35.7	24.03	11.9	17.4	8.6	273.9	51.3	1	71.0084	57.4	93.1	13.8	130.2
2154	COLONIA ZACATECAS	32.0602	-115.059	12	22.4	18.4	50.6887	720	41	4.7	36.3	31.4	17.6	24.8	13.7	54.7	10.4	0	63.6364	16.5	15.2	1	24.2
2141	COMPUERTA BENASSINI	32.5702	-115.111	20	22.2	18.2	48.2759	750	41.8	4.1	37.7	31.5	17.8	24.9	13.2	60.4	9.4	0	54.7264	16.2	19.5	3.7	25.7
2011	DELTA	32.353	-115.189	12	23.3	18.5	50.6849	720	42.9	6.4	36.5	32.4	18.4	25.4	14.3	47.7	7.7	0	55.102	13.5	15	1	19.9
2114	EJIDO CARMEN SERDAN	32.2436	-116.584	560	14.9	15.9	58.6716	410	30.2	3.1	27.1	20.2	11.4	15.2	10.4	279.9	73.6	0.9	99.5885	10.7	146.9	21.2	155.6
2164	EJIDO EL PORVENIR	32.1063	-115.852	330	17.3	16.7	59.0106	420	33.1	4.8	28.3	23.1	13.5	17.1	12.7	274.2	73.8	0.6	96.8487	5.5	129.8	26.1	153.6
2089	EJIDO EMILIO LOPEZ ZAMORA	31.1041	-116.168	180	17.3	12.3	58.5714	320	27.8	6.8	21	21.8	15.03	17.4	13.7	200.8	44	1.6	93.2203	12.3	97.4	15.2	102.4
2088	EJIDO HEROES DE LA INDEPENDENC	31.6102	-115.938	1000	16.2	18	57.6923	510	33.9	2.7	31.2	23	12.4	17.2	10.5	282.7	42.1	0.1	65.7143	82.1	82.7	9.1	117.8
2091	EJIDO IGNACIO LOPEZ RAYON	31.2877	-116.264	170	15.9	17.5	62.9496	340	30.3	2.5	27.8	20.6	13.5	16.03	12	272.3	58.3	0.6	92.3729	11.3	122.5	19.1	148.9
2086	EJIDO JACUME	32.5905	-116.192	860	15.8	19.6	53.6986	630	36.6	0.1	36.5	23.8	11.5	17.7	8.6	215.6	40.7	0.8	71.4286	27.3	82.2	13.3	97
2012	EJIDO JOSE MARIA MORELOS	28.3	-114.026	20	16.8	10.3	52.0202	310	25.6	5.8	19.8	21.06	14.5	16.3	13.3	64.9	19.3	0	95.1562	4.2	22.7	0.9	40.5
2152	EJIDO JOSE MARIA PINO SUAREZ	32.3727	-116.068	1380	12.1	17	53.9683	550	30.7	-0.8	31.5	19.5	7.9	13.03	6.2	308.3	48.3	2	62.782	62.9	110.5	19.7	131.5
2120	EJIDO MEXICO	31.0722	-116.206	75	16.1	13.6	61.5385	307	26.9	4.8	22.1	20.3	13.6	15.9	12.7	196.9	49.5	0.1	100.575	4.1	90.9	8	124.9
2111	EJIDO NUEVO BAJA CALIFORNIA	30.5172	-115.931	17	17.2	13.5	61.9266	280	27.6	5.8	21.8	21.03	14.9	16.7	14.06	133.3	36.9	0.3	97.5207	5.6	69.7	5.9	75.7
2163	EJIDO NUEVO LEON (OBS)	32.4127	-115.192	11.4	23.2	18.9	49.3473	770	43.4	5.1	38.3	32.8	18.2	25.9	13.9	51.2	9.5	0	61.5385	12.5	13.3	1.4	22.2
2092	EJIDO SAN MATIAS	31.3313	-115.544	968	16.8	16.9	55.2288	520	34.4	3.8	30.6	23.6	15.3	18.2	11.06	250	40.3	2.3	60.5505	77.4	79.6	14.1	96.4
2153	EJIDO URUAPAN	31.6186	-116.455	195	17.4	17.3	58.6441	420	31.7	2.2	29.5	22.9	14.5	18.3	12.4	306.8	78.9	1.1	101.509	8.5	152.3	26.2	181.1
2093	EJIDO VALLE DE LA TRINIDAD	32.3561	-115.749	780	15.1	20.3	57.6705	560	34.5	-0.7	35.2	22.9	11.06	15.7	9.06	225.7	43.5	1.3	73.2323	39.9	85.9	13.9	113.8
2079	EL ALAMAR	31.8355	-116.204	710	17.8	13.8	56.5574	380	30.3	5.9	24.4	22.9	14.8	18.2	13.4	267.9	56.4	1	92.7039	5.8	121.9	26.2	151.9
2014	EL ALAMO	31.5933	-116.054	1115	14.5	18.2	59.0909	490	32.2	1.4	30.8	21.1	10.8	15.3	9.3	279.4	50	0	67.3554	64.8	92.1	14	103.3
2015	EL ARCO	28.0286	-113.396	288	21.2	15.5	62.5	350	35	10.2	24.8	26.2	18.5	21.03	17.3	101.1	22.9	0	70.2128	28.1	23.2	2.5	47.8
2016	EL BARRIL	28.3025	-112.878	50	23.5	11.7	46.063	560	36.3	10.9	25.4	30.8	19.2	24.4	16.9	96.4	28	0	93.5484	57.3	8.7	1.2	26.4
2124	EL CARRIZO II	32.4905	-116.684	300	18.1	14.3	57.6613	370	31.9	7.1	24.8	23.2	14.9	18.2	13.6	237.5	49.5	1.1	87.9227	7.7	105.3	20.8	118.7
2101	EL CENTINELA	32.5752	-115.742	50	24.5	14.2	40.5714	720	42.2	7.2	35	33.6	20.3	27.3	15.4	49.3	13.4	0	84.3137	18.6	19.1	0.8	19.8
2104	El CIPRES	31.7902	-116.588	8	16.8	8.2	49.3976	280	24.1	7.5	16.6	20.8	14. 5	16.9	13.2	191.8	49.6	0.6	97.0414	3.8	99.5	16.4	105.4
2156	EL FLORIDO	32.4722	-116.821	250	18.2	14.3	59.5833	340	31.6	7.6	24	22.9	15.3	18.5	14.1	213.1	56.2	0.4	101.658	3.8	108.9	16.7	127.5
2121	EL HONGO	32.5163	-116.303	960	15.7	13.5	45.9184	590	32.9	3.5	29.4	23.9	10.8	16.7	8.9	317	60.8	1.7	77.0073	40.6	130.9	25	155.6
2020	EL MAYOR	32.1275	-115.278	15	21.4	19.1	49.354	720	43.9	5.2	38.7	30.3	16.1	23.7	12.9	59	11.4	0	61.0169	21	15.2	2.4	21
2021	EL PINAL	32.1833	-116.292	1320	12.7	14.4	56.4706	380	27.7	2.2	25.5	17.9	10	13.3	8.4	486.1	87.6	1.6	74.9157	65.3	198.7	32.3	226.1
2084	EL PROGRESO	29.9675	-115.191	517	19.4	17.8	57.2347	503	36.8	5.7	31.1	26.3	15.6	19.8	13.8	130.2	24.8	0	85.5932	12.3	47.7	4.2	75
2022	EL ROSARIO	30.0594	-115.723	40	19	14.7	66.5158	220	30.1	8	22.1	21.8	18	19.6	16.2	197.4	46.4	0.9	95.977	7.2	86.3	11.5	116.4
2023	EL SOCORRO	30.3205	-115.82	26	16	11.9	62.6316	250	25	6	19	19.4	14	15.8	13.06	97.7	21.9	0.2	90.1099	4.1	45.2	4.4	50.9
2024	EL TESTERAZO	32.2963	-116.534	380	18	19.8	58.0645	510	37.1	3	34.1	24.9	13.8	18.8	14.4	204.3	67	1.2	103.219	6.5	104.6	17.9	131.6
2025	ENSENADA (OBS)	31.8577	-116.606	21	17.1	10.6	55.2083	310	26.1	6.9	19.2	21.4	14.5	17.2	13.5	246.7	59.2	0.6	90.2326	2.7	101.6	20.8	148.8
2110	GUAYAQUIL	29.9672	-115.097	530	19.4	17.5	56.4516	520	36.1	5.1	31	26.5	15.5	20.03	13.4	90.9	17.6	0	67.0588	16.7	37.5	3.3	41.4
2004	IGNACIO ZARAGOZA -BELEN-	32.1952	-116.486	540	16.2	17.5	56.0897	510	34.2	3	31.2	23.3	12.1	16.5	10.6	311.7	76.8	1	89.5167	12.9	144.3	21.1	170.5
2027	ISLA CEDROS	28.135	-115.175	3	22.5	7.1	56.3492	210	29.2	16.6	12.6	25.06	20.6	21.8	20.2	27.4	7	0	63.75	2.4	10.7	2	13.2
2096	LA CALENTURA	31.2702	-116.037	210	18.7	18.7	63.6054	390	34.7	5.3	29.4	24.06	15.5	19	14.2	212.4	48.6	0.4	87.1658	14.6	97.9	14.4	120.3
2077	LA MISION	32.1019	-116.811	20	17.1	12.4	57.4074	320	26.9	5.3	21.6	21.3	14.5	17.5	13.3	284.6	82.5	0	102.834	2.5	130.8	24	186.9
2029	LA PROVIDENCIA	30.9686	-116.157	40	17.9	18.5	61.0561	408	33.7	3.4	30.3	23.5	15.1	18.2	13.2	254.3	54.8	0.5	92.7602	10.2	118.2	14.5	139.1
2030	LA PUERTA	32.5438	-116.678	480	17.5	18.8	58.9342	490	35.2	3.3	31.9	24.1	13.6	18.2	12	378.5	79.6	1.8	87.6923	15.4	171	34.4	209.7
2102	LA VENTANA	31.4397	-115.054	16	23.3	14.7	49.8305	580	38.3	8.8	29.5	30.4	19.7	25.3	16	32.5	6.7	0	67.5676	13.5	6.6	0.2	14.4
2032	LAS ESCOBAS	30.5794	-115.938	30	16.9	13.4	62.9108	260	27.3	6	21.3	20.5	15.03	17.1	13.8	145.1	34	0.4	96.2567	4	66.5	7	86
2106	MANEADERO	31.6955	-116.573	50	17.3	9.7	53.8889	280	25.7	7.7	18	21.06	15.03	17.3	13.9	219.7	47.8	1	96.3731	6.4	105.6	19.6	123.7
2033	MEXICALI (DGE)	32.6633	-115.468	3	23.7	15.3	42.3823	780	42.9	6.8	36.1	33.4	18.9	26.7	14.3	73.3	11.9	0.1	59.1549	19.4	17.1	1.5	32.2
2041	NUEVO ROSARITO	28.6344	-114.017	20	18.4	15.7	65.6904	310	30.6	6.7	23.9	22.9	15.9	17.8	15.06	118.8	24.1	0.2	78.8991	14	44	4.9	66.1
2036	OLIVARES MEXICANOS	32.0491	-116.681	340	16.4	16.6	59.4982	410	31.3	3.4	27.9	21.8	13.1	16.7	11.8	304	67.7	0.9	90.4943	10.1	145.8	35.1	152.7
2107	PERCEBU	30.8855	-114.779	4	21.9	13.1	44.5578	630	37.4	8	29.4	29.7	17.6	24.03	14.1	46.7	14.5	0	89.5833	26.7	4.7	0.1	7.7
2072	PRESA EMILIO LOPEZ ZAMORA	31.8958	-115.597	43	17.6	10.8	55.3846	310	27	7.5	19.5	21.8	15.1	17.7	14.1	264.7	55.2	0.6	93.2755	6.5	130.4	22.4	138.5
2037	PRESA MORELOS	32.7152	-114.729	40	23	17.1	46.7213	760	42.3	5.7	36.6	32.3	18.2	26.03	13.8	55.3	14.8	0.2	69.6429	11.4	12.7	1.9	27.9
2038	PRESA RODRIGUEZ	32.4469	-116.908	120	18.2	12.4	55.8559	360	29.6	7.4	22.2	23.03	15.3	18.6	13.9	260.9	59.7	0.8	94.7137	6.2	122.3	21.3	149.8
2108	PUNTA BANDA	31.7138	-116.666	15	16	9.2	55.0898	270	23.6	6.9	16.7	19.5	13. 8	16.3	12.8	257.5	62.3	0.2	99.1071	5.7	134.2	22.9	132.3
2039	PUNTA PRIETA	29.1583	-114.146	325	19.6	18.1	60.5351	430	36.2	6.3	29.9	25.7	16.4	19.4	14.8	110.2	24	0	86.1386	9.5	43.8	2.9	59.9
2040	RANCHO ALEGRE	28.2286	-113.755	120	19.4	17.8	60.339	404	34.6	5.1	29.5	24.9	16.4	19.3	14.8	82.1	24.2	0	85.8974	12.6	24	2.8	46.9
2145	RANCHO WILLIAMS	32.6244	-114.878	29	22.9	18.5	49.0716	760	42.3	4.6	37.7	32.3	17.9	25.4	13.5	64.7	10.3	1	42.8571	18.9	16.1	5	25.6
2043	SAN AGUSTIN	29.9375	-114.967	552	18.1	19.3	57.1006	550	36.8	3	33.8	25.4	14.2	18.9	11.9	121.4	21.5	0.2	65.7658	23.9	40.7	4.5	58
2044	SAN BORJA	28.7352	-113.752	445	19.8	15.7	59.4697	420	34.3	7.9	26.4	25.9	16.4	19.3	15.3	110.4	22.9	0.1	71.5686	20.1	30.1	6	55.6
2045	SAN CARLOS	31.7852	-116.464	164	17.2	13.2	62.2642	305	28.8	7.6	21.2	21.4	14.6	17	14	269.5	62.2	2	90.5983	14.5	138	27.2	126.8
2046	SAN FELIPE	31.0275	-114.835	10	23.3	12.6	44.523	604	37.5	9.2	28.3	30.6	19.4	25.5	15.7	41.5	8.8	0	72.7273	17.6	6.3	0.4	11.8
2148	SAN FELIPE (OBS)	31.0291	-114.839	15	23.5	13.5	46.5517	620	38	9	29	31.3	18.9	25.3	15.9	88.8	34.4	0	115.476	26	12.7	0.9	16.4
2085	SAN REGIS	28.5972	-113.755	495	19.4	16.8	60	410	34.6	6.6	28	25.2	16.3	19.06	14.8	146.4	33.7	0.1	81.8182	25.8	51.2	4.2	81.6
2056	SAN VICENTE	31.3291	-116.248	110	18.1	17	57.8231	420	33.1	3.7	29.4	23.8	14.9	18.6	13.1	235.5	49	0.7	93.6893	5.2	108.2	22.4	128.6
2058	SANTA CATARINA SUR	29.7219	-115.13	317	19.7	20	62.6959	460	36.9	5	31.9	26.1	16.4	19.8	14.5	143.1	29.3	0.3	89.9225	9.5	54.3	5.2	84
2059	SANTA CLARA	31.0805	-115.286	410	19.9	21.1	52.4876	730	40.8	0.6	40.2	28.9	15.5	22.6	11.1	155.9	43.2	0.3	84.1727	84.9	28.9	3.2	37.5
2060	SANTA CRUZ	30.8786	-115.628	980	19.7	10.8	42.6877	503	32	6.7	25.3	26.1	15.8	20.6	14.1	288.1	61	0.9	83.1734	37.9	131	21.4	139.1
2063	SANTA MARIA DEL MAR	30.4016	-115.888	28	15.5	13.8	64.186	280	26.3	4.8	21.5	19.5	13.3	15.3	12.3	170.5	39.5	0.2	99.3421	5	78.6	7.1	98.3
2109	SANTA ROSALITA	28.668	-114.237	8	18.5	12.8	67.3684	330	28.4	9.4	19	21.7	16.6	17.4	16.5	143.4	40.1	0	106.202	7.3	45	2.3	98.5
2064	SANTO DOMINGO	31.6333	-116.377	250	19.3	13	58.8235	290	31.3	9.2	22.1	23.06	41.03	19.9	15.5	254.3	98.8	0	132.579	6.8	162.5	29	110.8
2065	SANTO TOMAS	31.7919	-116.406	180	18.2	19.1	59.3168	470	35.8	3.6	32.2	24.5	14.8	19.2	12.6	294.4	70	0.6	103.529	7.9	145.6	20.2	174.1
2069	VALLE DE LAS PALMAS	32.0369	-116.654	280	17.4	19.2	58.1818	505	36.2	3.2	33	24.1	13.5	18.1	11.7	234	53.6	0.9	91.7073	12.7	108.8	17.1	132.5
2118	VALLE DE SAN RAFAEL	31.9188	-116.234	721	16.8	19	55.8824	550	35.8	1.8	34	24.06	12.6	17.8	10.5	270.9	52	1.7	76.7234	28.5	117.9	25.1	131.2

## Sheet: UTM
Station	Name	X	Y	Altitude	BIO 1 Temp media anual	BIO 2 Rango de temperaturas diurnas	BIO 3 Isotermalidad	BIO 4 Estacionalidad en la temperatura	BIO 5 Temperatura máxima del mes más cálido	BIO 6 Temperatura mínima del mes más frío	BIO 7 Rango anual de temperatura	BIO 8 Temperatura media del trimestre más lluvioso	BIO 9 Temperatura media del trimestre más seco	BIO 10 Temperatura media del trimestre más cálido	BIO 11 Temperatura media del trimestre más frío	BIO 12 Precipitación anual	BIO 13 Precipitación del mes más lluvioso	BIO 14 Precipitación del mes seco	BIO 15 Estacionalidad en la precipitación	BIO 16 trimestre más lluvioso	BIO 17 trimestre más seco	BIO 18 trimestre más cálido	BIO 19 trimestre más frío
26291	ACONCHI	574774	3299693	616	21.1	18.9	50.266	7.12771	40.2	2.6	37.6	28.9	16.5	24.9	12.3	481.4	147.7	1.9	10.177	339.3	32.6	27	63
26001	AGUA PRIETA	638071	3466674	1210	17.9	17.1	47.8992	7.13863	35.8	0.1	35.7	25.8	13.6	21.7	9.1	365.8	87.9	7.4	7.38383	208.6	39.1	26.6	72.1
26206	ALTAR (OBS)	419949	3399843	421	22.7	17.9	49.5845	7.33937	40.9	4.8	36.1	31.2	18.2	26.2	13.9	300.7	79	4.4	7.29203	160.9	45.5	20.8	69.2
26004	ARIVECHI	676355	3201530	482	21.4	19.8	52.381	6.4132	39.5	1.7	37.8	27.4	18	26.1	13.2	527.5	149.8	6.6	9.56543	357.7	35.6	56.4	64
26005	ARIZPE	580025	3356342	836	19.7	19.6	54.4444	5.9905	38.2	2.2	36	26.1	15.7	22.8	12.3	471.2	130.1	4.9	8.52966	301.4	46.7	34.8	76.3
26178	ARROYO HONDO	720430	2962030	224	24.5	17.3	59.8616	4.34061	38.5	9.6	28.9	28.8	21.8	27.3	19.06	602.9	169.3	0.9	9.96847	436.6	19.4	41	64.8
26038	ATIL	444164	3412466	1253	19.6	18.3	55.4545	6.15119	36.9	3.9	33	27.1	15.4	21.9	12.3	406.3	95.8	8.1	6.70857	208.1	71.4	26.7	104.9
26006	BACADEHUACHI	679762	3298922	695	20.9	19.3	52.7322	6.56097	39.1	2.5	36.6	27.9	16.5	24.3	12.8	486.5	116	5	7.32812	269.1	55.5	38.1	111.4
26007	BACANUCHI	572993	3385446	1049	17.6	20.9	55.5851	6.59867	36.9	-0.7	37.6	25.3	13.4	20.6	9.8	509.4	138.6	6.6	8.58749	313.4	50.2	36.4	94.6
26205	BACERAC	698801	3360017	1038	19.8	18.6	51.2397	6.85285	38.5	2.2	36.3	27.1	15.6	23.8	11.5	467.1	114	3.7	7.1524	255.5	55.5	38	103.6
26287	BACHOCO	613945	3049221	69	24.4	16.8	55.082	5.44699	39.1	8.6	30.5	30.5	20.6	26.7	17.6	438.5	111.6	0	9.89436	321.8	22.3	12.2	63.3
26145	BACOACHI (SMN)	598712	3389315	1049	17.7	19.3	56.1047	6.20285	35.3	0.9	34.4	25.06	13.3	20.1	10.3	510.4	150.1	2.4	8.56604	311	51.2	21.5	97.8
26179	BAHIA DE KINO	408607	3188756	2	20.3	12.5	46.9925	5.80099	33.5	6.9	26.6	28.1	16.1	21.1	13.8	161.3	50.9	0.4	9.0265	89.2	11.3	3.8	47.2
26008	BANAMICHI	575713	3319493	675	675	17.3	51.4881	6.09185	39.2	5.6	33.6	28.6	18.2	25.5	14.5	469.7	140.9	4.6	8.99234	301.7	40.2	32.8	74.6
26229	BAREBAMPO	662835	3019701	85	22.8	18.7	57.8947	5.42108	37.8	5.5	32.3	29.1	19	24.8	16.2	535.3	157.3	0.5	10.9138	420.4	23.3	10.9	59.2
26009	BATACOSA	657902	3046139	230	23.3	18.4	56.9659	5.43532	39	6.7	32.3	29.2	19.6	25.9	16.5	623.2	177.9	3.1	10.0046	457.1	34.8	25.8	85.3
26012	BAVISPE (SMN)	697774	3373859	1000	18.9	18.4	49.4624	7.14236	37.9	0.7	37.2	26.4	14.4	22.7	9.8	396	84.9	5.4	6.36304	209.5	46	40.3	84.3
26152	BENJAMIN HILL (FFCC)	488807	3377940	709	22.6	17.2	52.9231	5.95744	38.8	6.3	32.5	29.1	18.9	25.6	14.9	366.3	105.3	6.3	9.27478	243.9	32.2	17.3	56.5
26192	CABULLONA	639044	3447007	1119	16.4	18.3	51.6949	6.77126	35.4	0	35.4	24.4	11.8	19.4	8.7	309.3	82.5	1.1	7.95337	186.5	32.6	16	56.2
26403	CALLE DOSCIENTOS	597504	3040462	30	24.8	18	57.8778	5.72046	39.4	8.3	31.1	31.6	20.4	26.5	17.8	297	75.8	0.1	8.9473	199.3	16.6	6.8	51.4
26299	CALLE MIL DOSCIENTOS	602091	3020127	26	23.9	17.7	57.2816	5.77777	38.4	7.5	30.9	30.9	19.4	25.4	16.8	339.6	89.4	0.7	9.39556	237.3	16.6	7	56.4
26298	CALLE SEISCIENTOS	595152	3032196	20	24	18	57.508	5.77872	38.6	7.3	31.3	30.9	19.6	25.7	16.9	313.6	77.2	7.3	8.43966	201.6	19.9	8.4	59.5
26174	CAMPO EXPERIMENTAL UNISON	487149	3209639	154	23.1	18.8	55.6213	6.20534	39.8	6	33.8	30.4	18.9	25.5	15.5	320.8	102.9	1.3	9.34486	200.6	27.9	8.8	76.5
26016	CARBO	504354	3283837	464	22.3	18.1	53.3923	6.0765	39.8	5.9	33.9	29.4	18.2	24.9	14.9	391	109.7	2.7	9.37599	259.8	29.1	14.3	72.6
26294	CARCAMO	612814	3026098	21	23.8	18.1	56.7398	5.89516	38.4	6.5	31.9	30.7	19.2	25.6	16.6	348.3	97.5	0.2	10.3091	261.6	14.5	11.9	35.9
26019	CIANO	649595	2988693	31	23	17.4	52.0958	5.70244	39.8	6.4	33.4	29.7	18.5	24.8	16	436.9	110.3	0.2	9.41994	307.4	21.4	9	69.2
26029	CIUDAD CUBIL (CFE)	719958	3169478	1279	23.5	18.1	49.7253	6.6928	42.5	6.1	36.4	29.9	19.7	28.1	15.1	737.2	193.6	10.5	8.5093	458.1	66.1	55.1	147.1
26018	CIUDAD OBREGON (DGE)	604916	3040246	40	25.1	15.7	47.7204	5.70605	42.5	9.6	32.9	31.7	20.9	27.2	18	384.5	95.3	0.2	9.27113	267.8	20.5	12.2	63.2
26256	COBACHI	573126	3196814	457	22.3	20.9	59.5442	5.77368	39.6	4.5	35.1	29.2	18.5	23.9	15.1	588.3	173.1	1.7	9.6834	403.1	42.1	24.4	114.4
26021	COCORAQUE	635600	3033191	106	23.9	19.2	59.0769	5.58767	39.1	6.6	32.5	30.5	19.7	25.7	17.1	468.5	119.1	0.4	10.0063	347.6	23.6	19	58.7
26257	COLONIA ARIBABI	684244	3328130	1450	17.2	18	52.1739	6.16446	34.4	-0.1	34.5	23.8	12.9	20.5	9.6	597.1	123.9	6.1	6.52242	310.5	85.3	37.4	149.4
26022	COLONIA MORELOS	670100	3411611	837	19.9	21.5	65.1515	6.31326	34.4	1.4	33	27	16.1	23.3	12.1	339.7	69.3	3.4	6.22049	171	46.8	26.3	88.1
26023	COLONIA OAXACA	686095	3401312	896	19.3	20.4	55.4348	6.57992	38.5	1.7	36.8	27.3	14.8	21.8	11.7	343.3	84.1	2	7.25601	189.5	39	21.9	68.6
26235	COLONIA YAQUI	607947	3072987	43	24.7	18.4	58.2278	5.53649	40.4	8.8	31.6	31.3	20.5	26.4	18.1	418.9	128.3	1.4	10.0309	305.2	23.2	13.3	60.2
26025	CUCURPE	528251	3355500	853	20.2	19	54.4413	6.34314	37.7	2.8	34.9	27.3	16.1	23.3	12.3	576.5	149.2	4.6	7.96019	339.1	63.3	39.2	119.6
26259	CUMERAL	514337	3417225	929	18.8	20.5	56.4738	6.17416	37.8	1.5	36.3	25.8	14.5	21.7	11.3	550.6	123.8	6.5	6.98504	302.4	74.4	31.5	133.9
26222	DIVISADEROS	648199	3277212	684	21.2	19	54.4413	6.48151	38.6	3.7	34.9	28.2	17.3	24.4	12.8	496.3	162.1	6.4	8.98651	304.3	52.9	45.9	94
26260	DON	696970	2924179	50	24.6	16.8	60.2151	4.58139	37.8	9.9	27.9	29.9	20.8	25.9	18.9	436.7	124.1	0.3	9.71228	312.7	26.6	14.9	61.1
26227	EJIDO ISLITAS	696279	3581452	22	22.7	18.6	49.7326	7.60811	42.3	4.9	37.4	32.1	17.6	25.3	13.7	74.1	15.9	0.1	7.35204	23.2	18.3	2.5	31.3
26180	EL CAJON	525559	3260381	390	21.8	20.3	55.3134	6.54326	39.4	2.7	36.7	29.6	17.5	24.4	14	439.9	125.7	1.7	9.00026	290	32.6	16.9	77.8
26028	EL CARRIZAL	428632	3218440	49	22.3	19.8	57.5581	6.37345	39.6	5.2	34.4	30.7	17.9	23.6	15.03	176	39.5	0	7.82982	95	18.6	1.7	62.9
26255	EL CLARO	480210	3368933	632	21	18.5	55.3892	5.94757	37.7	4.3	33.4	28.06	17.06	23.5	13.8	396.6	96.7	1.3	7.53899	232	51	22.5	83.3
26262	EL FRESNAL	527501	3408846	1003	19.4	18.1	52.3121	6.49216	37	2.4	34.6	26.9	15.06	22.2	11.6	474.6	107.9	5.3	6.72216	254.5	71.5	26.6	118
26051	EL LINDERO	657857	2974021	12	23.9	16.6	55.3333	5.63148	37.7	7.7	30	30.8	19.7	25.2	16.9	322.1	67.1	0.4	7.3033	176.7	17	3.9	71.7
26031	EL NOVILLO (CFE)	632695	3206241	363	24.8	17	50.8982	5.80968	42.3	8.9	33.4	30.3	21.1	28.5	17.3	630	172	4.2	8.48442	392.1	56.8	43.3	121.3
26032	EL OREGANO	528562	3233519	279	24.1	19.7	55.8074	6.19239	41.2	5.9	35.3	31.4	20.03	26.5	16.4	439	120.5	4.2	9.62859	306.2	32.2	16.6	68.1
26186	EL TAPIRO	613867	3345559	898	20.3	19.9	55.7423	6.08358	38.8	3.1	35.7	27.03	16.3	23.4	12.8	527.6	144.5	2.4	8.43101	331.3	53.3	34.7	99.5
26197	EL VERANITO	676349	2985902	160	23.6	17.6	57.329	5.20899	38.2	7.5	30.7	29.2	19.9	26.03	17.06	527.9	139.7	0.3	9.73405	383	24.5	22	68.1
26160	EL VIVERO	503114	3388309	750	20.3	19.6	62.8205	6.53681	38.7	7.5	31.2	27.8	15.9	16.9	12.5	405.6	98.1	3.5	7.76881	243.3	49.6	23.9	80.8
26288	EL YESO	509986	3385204	849	19.2	20.5	54.8128	6.8059	37.6	0.2	37.4	27.3	14.6	22	11.2	421.6	110.4	1.5	7.78577	241.7	60.5	23.3	95.2
26034	ETCHOJOA	636132	2976906	14	23.6	15.3	55.6364	5.30546	36.3	8.8	27.5	30.1	19.5	24.7	17.3	385.1	90.6	0.2	8.00636	235	24.3	6.2	77.5
26035	FELIX GOMEZ	453734	3300831	665	19.2	20.4	57.9545	6.21508	37	1.8	35.2	26.8	15.03	21.6	11.9	358	93.8	1.6	8.55715	233.4	35.6	14.3	65.1
26236	GRANADOS	663679	3304125	529	22.7	18.7	50.6775	6.9226	41.2	4.3	36.9	29.7	18.8	27.1	14.03	462.5	114.3	3.1	7.7889	275.4	43.5	32.2	91.1
26292	GUAYMAS 4-P-6	549366	3047497	13	24	17.8	57.9805	5.57725	38.5	7.8	30.7	30.8	19.8	25.4	17.2	270.4	69.1	0.1	9.33148	186.9	15.3	3	49.1
26263	GUISAMOPA	684979	3170288	691	22.1	19.3	56.9322	5.70985	38.6	4.7	33.9	27.7	18.4	25.8	14.6	769	218.8	11.4	8.42963	469.3	65.3	71.2	127.9
26138	HERMOSILLO I (DGE)	503974	3216126	200	24.2	14.5	48.3333	5.98439	38.9	8.9	30	30.9	20.3	26.8	16.7	360	91.1	1.7	8.88898	240.6	26.1	12.4	76.4
26139	HERMOSILLO II (DGE)	504460	3218988	221	25.1	14.6	49.3243	5.99112	39.8	10.2	29.6	31.8	21.1	27.9	17.6	386.9	100.2	2.5	9.23615	267.2	26.8	14.6	63
26043	HORNOS	608037	3065940	54	24.3	17.6	58.0858	5.51461	38.9	8.6	30.3	30.9	20.1	26.03	17.6	438.8	121.3	0.4	9.53046	311	21.1	17.4	61.7
26289	HUACHINERA	696633	3343930	1117	19.6	17.9	50.8523	6.27598	37.9	2.7	35.2	26.2	15.1	22.9	11.8	632	135.3	11.2	6.67538	321.9	86.7	48.7	162.2
26290	HUASABAS	664138	3309336	1324	22.1	19.1	50.7979	7.02197	41.1	3.5	37.6	29.1	18.2	26.7	13.1	492.3	132.5	4.7	7.9996	291.3	41.1	45.3	96.8
26214	HUEPAC	575942	3309428	644	19.6	21	54.6875	6.96069	38.9	0.5	38.4	27.7	14.9	22.4	11.2	527	154.9	4.6	9.16801	338.8	41.7	42	87.4
26115	IMURIS (DGE)	513317	3404940	846	19.4	18.6	53.1429	6.43124	37.3	2.3	35	27	15.03	22.1	11.8	473.2	105.6	3.4	7.07477	265.7	69.1	28.6	111
26045	IMURIS (SMN)	514352	3405650	840	19.3	20.4	56.044	6.39523	37.8	1.4	36.4	26.8	15	22	11.7	462	104.2	6.3	7.51972	264	61.2	28	103.2
26306	KM. 91 + 600 PALO ALTO	662475	3019850	84	24.1	17.7	56.7308	5.90641	38.9	7.7	31.2	31.1	19.7	26.06	16.8	374	102.2	0.2	9.24155	257.2	18.5	10.5	56.9
26232	LA CEBOLLA	484843	3401033	751	19.7	21	56.6038	6.47492	37.7	0.6	37.1	27.6	15.3	21.9	12	427.9	109.6	3.7	7.87685	249.9	59.1	23.5	101.3
26048	LA ESTRELLA	632568	3203161	674	24.1	18.4	53.4884	5.94181	42.2	7.8	34.4	30.03	20.4	27.9	16.7	675.8	193	5.5	8.68669	428.2	59.7	55.2	119.6
26264	LA MISA	545970	3139093	175	24.2	16.6	54.4262	5.62317	39.5	9	30.5	30.5	20.5	26.7	17.1	372.8	102	1	9.14969	255.8	27.1	13.9	67.3
26248	LA SANGRE	461200	3392688	644	20.6	19.9	52.9255	6.98741	39.7	2.1	37.6	28.8	15.9	23.6	12.2	386.9	88.5	2.1	7.11362	212.9	53.1	24.5	83.7
26050	LAS PANELAS	709930	3033896	169	25.2	17.9	56.4669	4.84815	41	9.3	31.7	29.7	20.03	28.4	19.03	736.4	125.1	4.9	9.27725	506.6	40.7	49	97.4
26228	LOS ALGODONES	723752	3044456	839	20.1	22.7	72.293	3.14219	36.7	5.3	31.4	23.2	17.9	22.1	16.2	958.8	237.5	6.8	8.04533	600.8	85.3	78.3	165.9
26286	MAGDALENA II	504899	3386986	753	21.3	18.2	50.5556	6.95999	39.4	3.4	36	29.1	16.8	24.7	12.7	958.8	123.4	3.1	8.25572	267.2	63.3	25.2	91
26196	MARIA DEL CARMEN	445890	3197479	54	23.3	19.2	55.4913	6.64605	40	5.4	34.6	31.6	18.5	25.03	15.4	177.3	49.8	0.6	8.93763	116	14.5	2.8	37.7
26240	MATAPE	600597	3221091	745	21.8	17.1	56.6225	4.71422	37.8	7.6	30.2	26.3	18.7	25	15.8	645.9	181.8	4.4	9.27436	440.5	51	36.8	109.9
26285	MAYCOBA	729336	3142863	1525	14.7	18	56.0748	5.30599	31.4	-0.7	32.1	21.1	11.2	17.9	8.06	933.6	285.6	12.9	9.8422	638.1	60.8	119.3	77.8
26052	MAZATAN	583982	3208738	544	21.8	18.6	56.1934	5.75286	38.7	5.6	33.1	28.4	17.6	24.2	15.03	500.7	151.7	2.3	9.92292	355.9	35.5	41.1	82.1
26198	MAZOCAHUI	585321	3268278	499	21.3	20.4	53.2637	6.77305	39.8	1.5	38.3	28.9	17	24.6	13.03	557.8	153.1	1.8	9.0467	374.6	45.3	29.1	93.2
26241	MERESICHIC	531337	3322263	712	19	16.6	55.8923	5.26092	34.8	5.1	29.7	25.3	14.8	20.8	13.2	579.7	134.3	9.8	7.28264	333.8	70.8	49.8	114
26053	MINAS NUEVAS	697724	2994626	480	23.1	15.7	55.2817	4.51529	37.4	9	28.4	27.5	20.3	26.03	17.4	734.6	197.8	4.5	9.31154	511.6	33.5	48.3	91.7
26055	MULATOS (SMN)	720095	3172314	1395	19.8	18.3	53.3528	5.82573	36.9	2.6	34.3	25.03	17	24.1	12.2	767.4	207.8	12.2	8.52236	473.2	71.5	88.5	120.2
26056	MUMUNCUARA	658813	2966061	6	23	16	54.9828	5.56751	36.7	7.6	29.1	29.8	18.9	24.1	16.1	382.1	88.4	0.1	8.12617	239.2	22.2	8.8	79.7
26060	NACHUQUIS	644495	2995835	33	23.8	20	61.3497	5.35314	38.7	6.1	32.6	30.2	19.7	25.3	17.3	429.4	102.6	0.2	7.84903	255.3	21.7	6.2	87.2
26057	NACO	600114	3466366	1411	17.6	15.7	47.1471	6.87444	34.5	1.2	33.3	25.2	13.2	21.1	9.1	350.4	85	6.6	7.74693	206.5	37	26.7	64.5
26067	NACORI CHICO (CFE)	695324	3286003	549	22.8	17.4	49.0141	6.5946	40.9	5.4	35.5	29.1	19.2	27.3	14.4	606.3	143.4	7	7.58709	345	55.4	48.4	133.4
26059	NACOZARI (SMN)	626120	3361057	1100	20.2	16.3	50.4644	6.03708	37.2	4.9	32.3	26.5	16.2	23.6	12.6	578.8	167.2	5	8.96873	370	53.6	40.6	99.3
26061	NAVOJOA	654364	2995399	48	24.6	16.1	55.5172	5.2512	38.3	9.3	29	30.4	20.7	26.8	18.03	435.1	122.3	0.2	9.79474	314.9	21.7	12.3	62.6
26062	NOGALES (DGE)	505154	3464965	1200	17.8	15.4	48.4277	6.38143	34.1	2.3	31.8	25.03	13.4	21	10.2	454.9	115.1	5	8.15027	277.6	55.3	23.1	80.5
26265	ONAVAS	644281	3149335	175	24.1	18.5	52.5568	5.96964	40.9	5.7	35.2	30.03	20.4	27.7	16.4	608.7	170.1	4.8	9.27194	409.5	40.5	39.3	92.1
26066	PALO VERDE	464323	3185435	79	22.7	18.1	55.3517	6.23823	38.5	5.8	32.7	30.6	18.4	24.4	15.3	608.7	48.9	0.9	8.323	108.2	20	7.3	47
26310	PELICANO	462225	3156975	30	23.3	17.9	53.9157	6.28864	38.7	5.5	33.2	30.9	19.3	25.5	15.7	181.7	60.7	0	11.414	131.6	7	0.2	37.1
26182	PESQUEIRA	510081	3250169	327	22.3	17.8	54.9383	6.0917	38.3	5.9	32.4	29.6	18.06	24.5	14.9	342.8	83	0.7	8.43267	219.9	27.6	12.2	65.4
26308	PESQUEIRA (CESUES)	509650	3250230	334	22.7	18.5	54.5723	6.16948	39.7	5.8	33.9	30.1	18.4	24.9	15.3	377.5	103.7	1.7	7.79929	253.2	22	15.1	50.2
26093	PITIQUITO	394649	3396675	284	22.2	18.6	51.6667	7.27836	40.6	4.6	36	31.1	17.4	24.8	13.5	252.8	66.3	0.8	8.60014	150.6	33.6	8.7	56.3
26297	PORFIRIO DIAZ	605573	3053208	35	24.9	18.6	58.4906	5.72281	40	8.2	31.8	31.8	20.5	26.5	18.06	416.1	128.5	0.1	10.0651	300.7	20.1	7.6	59.9
26296	POTAM	557555	3055718	9	23.5	17.9	55.418	6.11545	38.5	6.2	32.3	30.9	18.8	25.06	16.2	258.5	82	0.4	10.9011	195.6	11.8	3.4	30.5
26024	PRESA ADOLFO RUIZ CORTINEZ (CO	692246	3015536	144	24.8	14	52.4345	4.61969	38.1	11.4	26.7	29.4	21.5	27.3	18.8	556.3	148.2	0.9	9.88089	405.4	25.6	23	72.5
26068	PRESA ALVARO OBREGON	609734	3078142	87	26.1	14.9	52.2807	5.18991	40.6	12.1	28.5	31.6	22.7	28.8	19.4	410.8	126.6	2.5	9.85772	295.2	22.3	19.7	61.3
26243	PRESA COMAQUITO	527711	3409770	964	19.1	18.3	53.3528	6.1964	36.8	2.5	34.3	25.8	15.3	22.6	11.4	557.9	126.6	5.4	7.2206	313.1	67.1	33.7	138.1
26092	PRESA CUAUHTEMOC	450766	3415420	628	21.3	18.4	53.4884	6.2688	38.8	4.4	34.4	28.5	17.2	24.2	13.5	429.9	110.3	3.8	7.45714	232.9	61.7	18.8	102.6
26069	PRESA LA ANGOSTURA	655032	3368883	925	21	14.7	44.2771	6.89419	38.1	4.9	33.2	27.7	17.06	25.5	12.2	421.6	106.7	6.3	7.96275	299.7	43.6	28.6	84.6
26199	PUEBLO DE ALAMOS	583576	3230989	589	21.6	19.2	55.1724	6.18044	39.2	4.4	34.8	28.5	17.4	27.7	14.1	501.5	145.4	4.4	9.42062	339.7	38.2	27.2	82.8
26071	PUERTO LIBERTAD	337318	3309930	13	21.9	11.9	42.0495	6.5511	35.5	7.2	28.3	30.3	17.2	23.3	14.1	115.4	16.8	0	5.61801	36.7	19	2.2	41.1
26072	PUERTO PEÑASCO (SMN)	258564	3467528	10	22.5	10	37.8788	6.54479	35.7	9.3	26.4	30.9	17.8	23.9	14.6	66	15	0.1	6.31565	13.7	18.1	3.3	29.8
26073	PUNTA DE AGUA I	561717	3146612	245	24.2	17.5	55.205	5.69691	39.7	8	31.7	30.7	20.3	26.5	17.1	440.8	131.4	2.1	10.0313	317.8	26.4	15.9	67.1
26223	PUNTA DE AGUA II	567547	3149876	250	22.8	20.3	57.1831	6.13566	39.8	4.3	35.5	30	18.6	25.1	15.3	453.5	133.9	2.4	9.14163	327	24.1	23.4	65
26074	QUEROBABI	497938	3324435	661	21.3	20.3	55.3134	6.50906	39.7	3	36.7	29.1	17.06	23.9	13.6	459.4	138.5	2.4	9.92223	308.1	36.5	23.6	61.2
26075	QUIRIEGO (SMN)	672542	3045228	210	24	20.5	56.6298	5.71035	41.9	5.7	36.2	29.9	20.4	27.1	16.9	694.2	193.8	4.7	10.0697	506.8	31	29.9	92.5
26283	RANCHO AQUITUNA	528397	3371261	950	19.2	18.6	54.2274	6.27989	36.5	2.2	34.3	26.5	14.9	21.9	11.6	489.4	134.3	1.7	8.84982	296.8	46.1	23.4	103.6
26244	RANCHO VIEJO	566668	3222259	450	22.3	18.4	52.7221	6.28019	39.4	4.5	34.9	29.2	18.3	25.5	14.5	460.4	147	2.4	10.3122	332.3	32.4	20.8	64.8
26181	RAYON	541540	3286838	560	21.3	19	55.3936	6.00355	38.6	4.3	34.3	28.3	17.03	23.6	14.1	542.5	158.3	2	9.28604	359.9	40.1	25.1	86.2
26245	REBEIQUITO	622002	3201136	444	22.6	19	55.2326	5.52594	40.3	5.9	34.4	28.4	18.9	25.6	15.7	690.8	191.7	6.8	9.23301	466.6	44.9	52	100.4
26076	RIITO	692195	3560474	16	22.7	17.8	51.1494	6.99148	40.6	5.8	34.8	31.2	17.8	24.9	14.2	52.7	10.5	0.6	5.04918	16.6	12.8	7.4	16.6
26077	SAHUARIPA	672057	3215444	432	22.9	19	48.8432	7.4564	42.1	3.2	38.9	30.7	18.4	27.2	13.6	720.5	204	10.4	8.68047	451.4	53.1	74.6	117.6
26078	SAHUARIPA (CFE)	671379	3217374	429	22.1	19.6	52.1277	6.51397	41.2	3.6	37.6	28.8	18.3	26.2	14.06	618.4	156.6	9.3	8.498	392.5	46.8	49.7	116.3
26080	SAN BERNARDO (SMN)	713197	3032475	214	23.5	19.2	56.8047	5.27211	40.1	6.3	33.8	28.8	20.2	26.9	16.9	734.2	187.4	5.4	9.00185	497.2	38.7	45.6	102.2
26329	SAN FRANCISCO	530766	3113902	69	23.7	21.8	58.2888	5.79072	41.8	4.4	37.4	29.8	19.9	26.9	16.4	604.8	171.9	1.8	9.62909	414.6	36.7	38.3	90
26293	SAN IGNACIO RIO MUERTO 4-P-12	574444	3032453	7	24	17.6	56.051	5.914	38.6	7.2	31.4	31.1	19.6	25.5	16.7	290	80.8	0	9.65284	199.3	17.3	3.3	47
26082	SAN ISIDRO	435713	3188944	30	23.5	19	55.8824	6.58871	39.9	5.9	34	31.9	19	25.1	15.6	164.2	44.9	0.5	8.56088	97.9	14.3	3.7	38.4
26083	SAN JAVIER	623373	3163719	778	19.8	13.5	51.9231	4.56956	33.7	7.7	26	24.6	16.4	21.7	14.4	845.3	230.6	4.3	8.61365	531.3	78.7	45	176.4
26268	SAN JOSE DE PIMAS	563650	3176445	366	22.8	18.9	54.4669	6.09843	40.1	5.4	34.7	29.6	18.5	25.6	15.2	476.4	150.6	3	10.13	339.6	30	21.4	81.2
26087	SAN LUIS RIO COLORADO (DGE)	709448	3592769	40	22.7	18.7	50.134	7.53374	42.4	5.1	37.3	32.03	18.2	25.7	13.8	52.2	9.2	0	6.30863	19.2	11.2	0.2	19.6
26269	SAN NICOLAS	678062	3146380	691	20.5	17.8	57.6052	4.995	36	5.1	30.9	25.9	17.1	22.9	14.4	870	212.5	13.6	7.47286	506.8	74.6	73.5	169.8
26088	SAN PEDRO DE LA CUEVA (CFE)	623045	3240089	335	22.5	20.3	57.1831	6.00537	40.1	4.6	35.5	28.9	17.03	24.4	15	516.6	149.6	4.1	9.15504	318.7	33	37.7	118.1
26089	SANTA ANA (DGE)	487211	3379789	680	21.3	17.8	51.0029	6.6255	39	4.1	34.9	28.7	17.2	24.6	13.06	428.7	109.6	3.5	8.11632	255.2	52.9	25.4	82.1
26164	SANTA CRUZ (FFCC)	538731	3455029	1352	17.1	18.6	55.0296	5.75328	34.3	0.5	33.8	23.6	13.2	19.4	9.7	521.2	121.6	8.5	6.85577	274.3	74.4	42.1	115.8
26249	SANTA ROSA	457222	3362658	558	20.7	20.2	53.4392	6.98971	39.7	1.9	37.8	28.9	16.3	23.6	12.2	315.4	88.3	1.8	9.15365	204.7	34.5	19.3	54.2
26270	SANTA ROSALIA	550859	3221993	373	22.1	20.7	55.2	6.25089	40.2	2.7	37.5	29.5	18.4	24.5	14.7	378.8	107.6	0.3	9.37254	255.9	30.3	10.7	62.7
26193	SINAHUISA	653581	2978369	33	24	17	55.5556	5.94258	37.9	7.3	30.6	31.1	19.5	25.7	16.8	383.7	110.1	0.2	9.33877	263.6	20.7	5.1	61.3
26271	SINOQUIPE	572708	3336311	740	21.1	19.6	56.3218	5.77431	39.2	4.4	34.8	27.5	17.2	23.9	14.1	556.5	164.7	5.3	9.3276	360	50.2	28.8	96.9
26096	SONOITA	324553	3526623	389	21.8	17.6	47.4394	7.74996	40.6	3.5	37.1	31.3	16.9	24.8	12.5	215.3	38.3	0.3	5.60147	94.8	44.8	10.2	69.4
26309	SOYOPA	633336	3181097	214	24	22	58.0475	5.82648	42.5	4.6	37.9	29.9	20.2	27.4	16.6	652.9	204.8	1.6	9.75355	448.3	37	47	96.1
26272	SUAQUI GRANDE (DGE)	608718	3141474	245	23.2	20.1	65.2597	3.97183	39.9	9.1	30.8	27.3	20.4	25.3	18.3	431	138.1	3.7	10.9979	326.9	22.5	22.1	49.9
26201	TECORIPA	602399	3166933	410	21.7	18.8	55.6213	5.91444	38.5	4.7	33.8	28.2	17.6	24.5	14.3	562.2	168.2	6	9.87821	401	28.7	37.2	70.2
26202	TEPACHE	642287	3268176	600	22.6	17.7	50	6.64822	40.5	5.1	35.4	29.5	18.7	26.7	14.3	538.4	152.4	8.7	8.75123	335.8	45.2	49.8	95
26251	TERAPA	630360	3284318	605	21.7	18.7	51.9444	6.60571	39.8	3.8	36	28.6	17.7	25.5	13.4	559.9	161.2	8	8.73706	345.8	43.7	54.4	95.6
26098	TESIA	662650	3006493	52	24.6	18.1	58.0128	5.39446	39.2	8	31.2	30.9	20.4	26.3	18.1	532.4	136.4	0.8	10.0651	395.8	23.7	15.8	65.5
26099	TESOCOMA	676326	3060367	291	23.6	20.3	58.5014	5.35732	40.4	5.7	34.7	29.4	19.8	26.2	17.03	762.2	229.4	3.1	9.89646	544	42.2	48.9	100.7
26100	TESOPACO	660765	3080683	421	22.8	20.6	58.5227	5.45624	39.5	4.3	35.2	28.8	19	25.5	16.1	671.4	193	6.2	9.59433	474.6	38.6	44.8	87.7
26101	TONICHI	640154	3164554	199	25.6	19.9	57.5145	5.49851	42.6	8	34.6	31.4	22.1	28.6	18.7	658.9	175.2	8.6	8.74358	429	46.9	52.4	105.4
26274	TOPAHUE	535378	3238093	300	22.8	20.2	55.4945	6.37963	40.3	3.9	36.4	30.3	18.5	25.4	15.1	461.3	132.1	2.4	10.0965	329.8	30.4	16	65.9
26261	TORRES (DGE)	522506	3182417	260	23.6	17.9	52.4927	6.31153	39.6	5.5	34.1	30.7	19.6	26.5	15.8	367.8	111.5	1.1	9.56692	250	26.3	50.1	69.1
26102	TRES HERMANOS	678745	3009208	79	25	18.2	57.7778	5.30249	40	8.5	31.5	31.1	20.9	26.9	18.6	591.7	157.3	0.8	10.3352	448.7	23.8	23.5	66.7
26103	TRINCHERAS	449006	3363217	510	21.4	20	54.3478	6.69253	40.4	3.6	36.8	29.06	17	24.4	13.2	288.2	73.1	2.2	8.27157	173.9	40.8	15.2	54.6
26121	URES (DGE)	558955	3255489	385	22.5	18.7	52.6761	6.54261	40	4.5	35.5	30.03	18.1	25.4	14.6	378.1	103.2	1.6	9.39463	260.9	30.9	18.2	63.9
26300	VALLE DE YAQUI KM. 014	608810	3065239	86	25	17.2	57.1429	5.40906	39.7	9.6	30.1	31.3	20.9	26.9	18.4	410.4	123.2	0.8	9.84242	293.3	20.3	17	58.8
26237	VALLE DE YAQUI KM. 024	598454	3055426	32	24	17.4	55.7692	5.88776	38.7	7.5	31.2	31	19.5	25.9	16.9	389.7	120.2	0.1	10.3622	289.9	17.8	6.6	50.5
26301	VALLE DE YAQUI KM. 025	595392	3026074	21	24.4	19.1	57.8788	5.92273	40	7	33	31.4	20.1	26.4	17.1	481.1	139.3	0.7	10.3721	362	21.5	113.7	54.6
26302	VALLE DE YAQUI KM. 039	611177	3049041	64	24.8	18	55.0459	6.05372	40.3	7.6	32.7	31.8	20.4	26.9	17.2	399.8	118.2	0.3	10.7848	305.1	13.4	11.5	39.9
26304	VALLE DE YAQUI KM. 068	595251	3037213	25	24.1	16.9	53.6508	6.20767	39.4	7.9	31.5	31.1	19.4	26.6	16.4	325.8	83	0.4	9.29176	225.5	14.4	7.8	45.4
26307	VALLE DE YAQUI KM. 105	606307	3066478	35	23.8	17.7	55.836	5.99368	38.5	6.8	31.7	30.8	19.06	25.6	16.4	317.8	92.9	0.1	10.2714	236.3	15.4	9.9	40.7
26107	VICAM (SMN)	566679	3051364	13	23.6	18.2	54.0059	6.46001	39.1	5.4	33.7	31.1	19	25.9	15.7	337.1	96.2	0.8	10.2712	251.2	20.1	4.7	50.6
26188	VILLA HIDALGO	660683	3325544	714	19.9	20	59.5238	5.45602	38.4	4.8	33.6	25.7	16.5	22.7	12.9	491.4	121.7	5.7	7.05983	280.4	39	38.6	115.1
26010	VILLA JUAREZ	614778	3000912	17	23.9	16.9	56.1462	5.63678	38.2	8.1	30.1	30.8	19.5	25.3	17.1	343	94.3	0.5	9.51222	240.2	13.8	6.4	56.1
26123	YECORA (DGE)	703076	3140134	1544	14.3	19.3	55.7803	5.88596	31	-3.6	34.6	20.9	10.3	17.2	7.3	944	251	11.5	9.00912	616.8	72.9	93.3	136.7
26109	YECORA (SMN)	702540	3139601	1544	12.8	12.6	51.4286	6.54092	22.7	-1.8	24.5	20.3	8.4	16.2	5.2	580.8	157	7.7	8.89018	380.8	41.7	61.9	63.5
26277	YOCOQUIHUA	698978	2967616	258	23	18	60.6061	4.97127	36.6	6.9	29.7	28.8	19.1	24.5	16.8	425.2	107.9	0.3	9.87891	312	22.4	11.8	55.6
26405	ZAMORITA	512191	3243616	299	22.4	17.9	53.1157	6.17327	39.1	5.4	33.7	29.6	18.7	25.03	14.9	431.6	112.3	2.4	8.87189	285.6	29.4	14.8	79
8001	ASCENCION (SMN)	359671	3474917	1300	27.7	19.5	55.3977	613	36.7	1.5	35.2	24.8	14.1	21.3	10.6	255.3	59.4	6.1	83.7387	141.1	24.6	22.8	47.6
8004	BACHINIVA	307358	3210809	2017	22.2	17.4	55.7692	507	29.1	-2.1	31.2	18.5	10.5	16.8	7.1	391	117.5	5.5	119.881	283.8	20.9	43.4	30.8
8005	BALLEZA	230347	3002782	1567	27.3	18.7	55.8209	507	34.4	0.9	33.5	22.5	15.6	21.9	11.5	483.2	131.9	4.7	106.286	316.3	22.1	70.8	43.5
8352	BASASEACHIC	406574	3152069	2000	23.8	17.3	66.7954	312	28.2	2.3	25.9	19	12.9	16.2	11.6	1184	277.4	17.1	85.9639	664.9	110.2	157.9	213.2
8246	BASUCHIL	323730	3183561	2020	22.9	18.7	55.8209	529	30.2	-3.3	33.5	19.1	10.4	16.8	7.2	326.5	86.7	2.7	105.532	213.8	21.9	46.2	41.2
8161	BATOPILAS (SMN)	370001	3018612	678	32.4	15.5	51.6667	487	39.6	9.6	30	28.5	22.2	28.8	18.2	763.1	183.3	7.4	84.3101	424.4	66	81.3	151.1
8007	BATOPILAS I (DGE)	370131	3016753	570	32	15	48.2315	482	40.4	9.3	31.1	28.2	22.1	28.6	18	807.3	184.3	9.4	81.4076	431.2	70.1	107.4	161.8
8341	BATOPILAS II (DGE)	368869	3019653	570	33.4	16.5	53.0547	497	40.4	9.3	31.1	28.9	16.9	29.4	18.4	680.5	157.9	9.3	89.74	398.8	56.3	83.9	121.9
8303	C.E.M. CIUDAD DEPORTIVA	183047	3194802	1350	27	16.3	49.6951	601	34.8	2	32.8	24.4	15.8	23.2	11.2	425.6	102	4.9	104.802	235.7	26.6	65.9	34.8
8162	CAMARGO (DGE)	110313	3079317	1250	28.4	16.9	50	614	36.2	2.4	33.8	25.6	17.1	24.7	12.1	246.3	55.2	3.1	89.3488	148.9	13.1	45.2	17.7
8025	CAMARGO (SMN)	109212	3077652	1223	28	16.7	49.5549	609	35.8	2.1	33.7	25.2	16.7	24.3	11.9	350.6	86.7	3.8	93.4768	217.3	27.9	60.6	38.5
8167	CHINIPAS (DGE)	445344	3066385	440	33	18.9	56.0831	531	40.5	6.8	33.7	28.4	20.7	27.3	16.7	770.2	227.1	5.9	112.888	531.1	39.9	58.8	107.8
8037	COYAME (SMN)	107448	3275215	1216	28	19	50.8021	676	36.8	-0.6	37.4	25	15	23.3	9.8	358.1	76.2	3.9	83.0195	199.7	25.5	76.3	38.8
8038	CREEL (CFE)	353052	3099596	2348	21.1	19.1	57.0149	511	27.9	-5.6	33.5	17.1	8.2	14.2	5.2	694.3	134.9	19.3	68.3503	356.8	84.3	101.8	134.2
8026	CUAUHTEMOC	271894	3167377	1935	23.5	18.5	55.3892	526	30.9	-2.5	33.4	19.7	11.5	17.8	7.7	528.7	137.2	6.6	110.556	369.4	24.3	67.4	38.9
8044	DELICIAS (DGE)	135126	3135683	1173	28.5	17.5	51.1696	599	36.1	1.9	34.2	25.4	16.8	24.2	12.1	311.9	75.6	3.9	94.2379	193.9	18.1	56.2	28.4
8052	EL MULATO	188200	3262787	774	29.9	17.3	47.3973	766	39.3	2.8	36.5	29.1	16.8	26.5	11.8	81.6	21.7	1.4	789.487	12.5	14.5	7.3	24.6
8277	EL PILAR	446493	3146488	1350	27.3	17	54.8387	497	35	4	31	23.8	15.2	21.8	12.7	1076.6	237.4	21.9	79.8567	586.5	117	135.9	228.6
8322	EL VERGEL (CFE)	237092	2950467	2740	17.7	15.6	61.4173	344	22.8	-2.6	25.4	13.4	7.6	12.1	5.7	664.8	164.3	6.6	102.766	432.6	32	93.5	73.5
8062	ESCALON (SMN)	312810	2968980	1263	27.2	17.5	52.3952	575	34.2	0.8	33.4	23.6	16.1	23	11	294	67.8	1.4	78.549	158.2	22.1	66.3	33
8171	ESCALON (DGE)	324330	2969955	1263	28.1	17.8	51.2968	602	35.4	0.7	34.7	24.7	16.8	23.9	11.4	331.9	69.9	3.7	87.2727	191.9	20.8	76.6	27.6
8066	GALEANA	331626	3362803	1430	23.4	17.7	49.7191	656	32.3	-3.3	35.6	21.1	11.2	18.9	6.2	345.5	92.3	7.4	95.3535	217.1	30.2	37.1	47.4
8071	GUACHOCHI (CFE)	303525	2992079	2395	20	19.7	60.8025	473	26	-6.4	32.4	15.4	7	12.7	4.5	783	182.7	11.3	87.6737	455.2	70.8	103.9	128.4
8312	GUACHOCHI (DGE)	302238	2992152	2438	19.8	18.3	59.8039	450	25.7	-4.9	30.6	15.6	7.6	13.1	5.1	797.8	174.3	11.1	79.5994	436.3	77.3	105.3	152.3
8172	GUADALUPE Y CALVO (DGE)	298975	2912256	2279	21.8	17.5	61.8375	403	27.1	-1.2	28.3	17.2	10.3	15.4	7.9	1014.5	242.9	25.4	88.3509	589.6	93.6	145.9	169.5
8074	GUAPOCA (CFE)	406757	3258787	1385	26	19.9	55.2778	605	34.1	-1.9	36	22.5	12.3	19.3	8.5	717.6	164	11.2	83.8651	392.8	90.1	69	169.4
8075	GUERACHIC (CFE)	329619	2977856	685	33.3	17.8	56.1514	455	40.6	8.9	31.7	27.6	22.2	28.3	18.3	738.7	188.9	11.9	96.896	458.6	49.8	85.9	113.2
8028	GUERRERO (SMN)	331603	3187230	2004	23.6	19.7	57.7713	525	29.5	-4.6	34.1	19.4	10.4	16.7	7.2	499.2	137.5	7.6	106.315	336.9	32.6	64.1	49.3
8029	JIMENEZ (SMN)	88600	3015844	1380	29.2	18.1	51.8625	607	36.9	2	34.9	25.6	17.3	24.8	12.4	341.4	73.6	3.7	95.8844	211.8	13.9	69.6	23.1
8085	LA BOQUILLA	133834	3063123	1323	27.9	16.2	50.1548	590	35.4	3.1	32.3	25.2	17	24.3	12.2	258.3	66.4	2.3	102.4	171.5	10.1	47.2	14.8
8090	LA JUNTA	378572	3214042	1685	24.9	21.3	57.1046	595	32.6	-4.7	37.3	20.5	10.6	17.8	6.8	529.2	143.9	8.3	103.348	351.6	38	50.5	65.3
8270	LA MESA	180634	3202845	1250	23.5	17.7	54.6296	508	31.8	-0.6	32.4	19.4	12.7	18.6	8.3	298	69.7	4.9	87.2868	176.8	19.1	50.9	31.5
8350	LA SOLEDAD	177530	2984366	1130	33.4	21.2	60.5714	535	38.2	3.2	35	27.8	20.8	26.9	15.8	225.4	43.6	3.2	76.7005	122.3	17	52.5	17.6
8091	LA TRASQUILA	282081	3316991	1600	25.8	17.2	50.1458	614	34.2	-0.1	34.3	23.2	13.7	21.4	9.5	337.9	81.9	5.7	94.1924	212.4	24.5	48.6	36.3
8092	LAS BURRAS	129961	3171175	1093	29.6	19.7	53.5326	654	37	0.2	36.8	26.4	16.5	24	11.4	280.5	67	2.8	89.8354	164.6	17.3	56.2	25.5
8332	LAS LAJAS	263401	3351336	1450	25.2	16.5	47.1429	681	34.5	-0.5	35	23.7	13.1	21.4	8.4	290.9	70.6	4.9	95.5159	183.6	17.1	38.9	34.4
8096	LOPEZ MATEOS	317377	3177361	2065	24.3	22.1	57.5521	575	32.2	-6.2	38.4	19.1	9.9	16.9	6	530.2	155.2	10.5	112.483	358.6	36.1	55.2	65.4
8049	LUIS L. LEON	115546	3222084	1080	29	17.1	47.7654	687	37.8	2	35.8	27	17	25.4	11.6	308.9	68.5	5.2	86.779	173.7	18.4	56.4	27.5
8097	MADERA	390727	3263879	2100	21.1	20.1	55.2198	606	28.9	-7.5	36.4	17.7	7.3	14.4	3.6	733.2	153.8	14.2	74.5411	378.5	94.7	83.3	167.8
8019	MEOQUI (SMN)	137671	3144461	1150	27.8	16.4	47.8134	634	36.9	2.6	34.3	25.6	16.9	24.2	11.6	329.1	78.3	4.7	87.6408	199.3	29.7	63.3	37.1
8102	MEOQUI (DGE)	136635	3143848	1155	26.6	16.2	49.5413	587	35.2	2.5	32.7	23.6	16.5	23.5	11.3	237.9	51.8	3.8	119.663	141.1	21..6	50.7	19.5
8103	MESA DEL HURACAN	395778	3314042	2165	19.8	16.9	52.1605	550	27.7	-4.7	32.4	17.1	7.9	14.5	4.4	872.6	203.1	12.9	78.8738	479	110.1	94.2	174
8182	MORIS	437159	3150459	754	31.1	20.5	57.1031	561	38.2	2.3	35.9	26.6	17.5	24.3	13.8	434	108.5	7.8	87.1968	246	34.9	60.2	83.1
8104	NAMIQUIPA	318614	3265203	1888	23.5	19.8	55.7746	569	31.5	-4	35.5	19.7	10.4	17.4	6.5	482.3	118.6	6.5	98.8321	311.4	28	52.9	66.5
8106	NOROGACHI (CFE)	305692	3044586	2088	23	20.6	57.3816	554	30.4	-5.5	35.9	18.7	8.9	15.7	6.1	528.9	132.6	12.9	86.2222	304.7	61..1	86.3	79.1
8184	NUEVO CASAS GRANDES (DGE)	357698	3398529	1460	25.3	17.6	49.8584	663	34.1	-1.2	35.3	23.4	12.9	20.6	8.2	339.8	82.8	6.3	89.5222	204.6	30.7	35.6	52.3
8031	OJINAGA (SMN)	25068	3282792	800	30.3	16.9	46.049	767	38.9	2.2	36.7	29.8	18	27.6	12.1	229.3	41.5	3.5	60.398	103.9	25.4	54.7	33.8
8273	PARRAL A. EL HORMIGUERO	157922	2992597	1836	24.9	18.2	55.1515	522	31.6	-1.4	33	20.4	13.2	20	9.3	491.4	135.1	3.8	118.926	354.8	51.4	69.5	33.3
8219	PEÑITAS	385430	3270416	2135	19.8	16.9	54.5161	529	27.3	-3.7	31	16.8	8.3	14.6	4.9	541.5	129.8	9.1	79.7831	282.7	57	73	105.3
8326	PRESA ABRAHAM GONZALEZ	330561	3182178	2000	22.3	18.1	55.3517	542	29.3	-3.4	32.7	19	9.9	16.4	6.5	344.3	87.3	3.8	104.831	229.7	19.5	42.5	36.6
8185	PRESA CHIHUAHUA (DGE)	201811	3182894	1548	25.2	15.9	49.226	601	33.3	1	32.3	22.9	14	21.7	9.6	406.3	103.6	5.9	105.144	277	20.6	56.3	31.6
8113	PRESA CHIHUAHUA (SMN)	201877	3181347	1532	25.2	16	48.7805	600	33.2	0.4	32.8	22.8	14.1	21.7	9.5	436.3	120.2	4.5	110.402	304.9	21.2	63.9	26.5
8202	PRESA FRANCISCO I. MADERO	151433	3133562	1242	27.3	15	46.875	615	35.4	3.4	32	23.6	17.3	24.6	12.1	301.2	70.8	3.9	95.8621	190.8	15.1	46.5	24.4
8078	PRESA PARRAL	169106	2993808	1770	26.1	16.4	52.2293	523	32.9	1.5	31.4	22.4	15.4	22.2	11.2	488.3	133.1	2.7	113.549	336.4	19.2	99.5	22
8121	SAMALAYUCA	212109	3491812	1246	26.6	17.9	46.9816	776	36.7	-1.4	38.1	25.8	13.8	22.3	7.8	301.4	63.8	5.6	72.6437	153.4	25.6	42.6	63.6
8010	SAN BUENAVENTURA	319892	3331760	1560	24	16.4	48.2353	605	33.2	-0.8	34	21.8	12.8	20	8.3	372.9	95.6	3.6	104.938	256	26.8	38.3	50
8135	SAUCILLO	119438	3117145	1187	29.6	18.4	53.6443	591	37.1	2.8	34.3	26.1	17.4	24.5	12.9	318.7	74.5	5	88.9818	193.2	22.9	57.8	31.5
8141	TEJOLOCACHI (SMN)	350887	3206865	1948	22.9	19.9	56.3739	579	30.3	-5	35.3	19.1	9.3	16.2	5.8	456.2	116.8	9.4	98.9487	288.8	34.3	62.1	54.5
8142	TEMOSACHI (OBS)	360969	3234673	1932	23.9	20.8	56.5217	594	31.3	-5.5	36.8	20.1	10.1	16.8	6.2	445.4	118.7	7.2	95.8005	271	35	56.7	69.5
8152	VALLE DE ZARAGOZA (SMN)	173901	3055603	1340	28.5	18.5	53.9359	576	35.4	1.1	34.3	24.6	16.5	23.5	11.9	452.2	114.7	4	105.751	292.6	16.9	91.4	30.8
8155	VILLA AHUMADA	220999	3411496	1200	25.5	16.6	46.4986	733	34.6	-1.1	35.7	25	13.6	21.7	8	362.1	87.3	10.4	91.7685	219.7	33.6	46.3	43.7
8157	VILLA DE ALDAMA	175065	3209804	1270	27.6	15.3	44.3478	692	37.1	2.6	34.5	26.5	17	25.1	11.1	330.5	75.8	6.5	85.4035	195.7	29.7	58.1	32.3
8353	YEPACHIC	425063	3179797	1790	22.8	18.1	58.0128	477	29.7	-1.5	31.2	19	10.5	16.2	8.1	942.2	256.6	16.4	97.1069	570.1	91.8	118.6	151.5
2001	AGUA CALIENTE	551499	3552535	400	18.1	14.6	53.2847	460	33.2	5.8	27.4	24.4	14.4	18.3	13	265.8	60.4	1.2	88.5529	11.2	124.4	21.2	147.9
2151	AGUA DE CHALE	715641	3391698	5	23.3	9.5	37.2549	380	36.3	10.8	25.5	31.06	19	24.7	15.8	58.6	10.1	0	62.069	20	11.1	1.4	20.8
2002	BAHIA DE LOS ANGELES	250035	3166816	4	22.5	11.9	44.5693	570	36.1	9.4	26.7	29.8	18.03	23.7	15.6	72.9	13.7	0	63.6492	17	12.9	1	31
2003	BATAQUEZ	681326	3603223	23	22.9	17.8	48.3696	750	42.1	5.3	36.8	29.1	18.4	25.8	13.8	65.6	11.7	0	62.5	16.7	23.3	2.9	29.2
2005	BOQUILLA SANTA ROSA DE LA MISI	521064	3542912	250	16.6	13.2	56.6524	340	27.9	4.6	23.3	21.2	13.9	16.8	12.8	313.7	75	0.3	88.8561	8	151.1	22.8	157.8
2119	CANCIO	537656	3574891	450	17.7	15.4	51.1628	510	34.8	4.7	30.1	24.4	14	18.6	11.8	337.8	74.8	1.4	94.8454	14.8	151.7	20.8	175.6
2006	CHAPALA	755599	3265002	660	18.9	19.8	60.5505	440	36.4	3.7	32.7	24.7	15.7	19.5	13.7	121.3	21.4	0.5	69.3694	26.8	37.1	4.7	59.8
2008	COLONIA GUERRERO	597349	3398693	30	16.3	10.4	53.886	300.8	25.6	6.3	19.3	20.4	14.2	16.4	12.8	173.1	40.9	0	96.1039	9.3	71.9	9.6	88.3
2137	COLONIA MARIANA	658045	3570390	9	22.3	20	52.0833	730	42.8	4.4	38.4	31.5	17.2	24.6	13.6	57.6	9	0.2	55.1724	17.1	17.8	3.5	24.8
2139	COLONIA RODRIGUEZ	684675	3588588	17	21.8	18.7	50	730	41.5	4.1	37.4	31.1	17.3	24.2	13.06	43.6	7.4	0	58.6957	14.5	14	2.5	17.1
2146	COLONIA SAN PEDRO MARTIR	671394	3435193	416	19.8	20.7	52.5381	710	39.6	0.2	39.4	28.6	15.4	22.6	11.3	115.8	36.6	0.2	97.1698	71.4	16.6	2.6	26.9
2138	COLONIA SIETE	649223	3600352	7	22	23.6	59.2965	710	43.4	3.6	39.8	30.4	18.2	25.2	13.1	51	10.8	0.3	61.5385	11.6	9.3	1.2	20.8
2071	COLONIA VALLE DE LA TRINIDAD	623996	3469823	740	15.9	22.8	63.8655	620	34.5	-1.2	35.7	24.03	11.9	17.4	8.6	273.9	51.3	1	71.0084	57.4	93.1	13.8	130.2
2154	COLONIA ZACATECAS	683199	3548817	12	22.4	18.4	50.6887	720	41	4.7	36.3	31.4	17.6	24.8	13.7	54.7	10.4	0	63.6364	16.5	15.2	1	24.2
2141	COMPUERTA BENASSINI	677349	3605278	20	22.2	18.2	48.2759	750	41.8	4.1	37.7	31.5	17.8	24.9	13.2	60.4	9.4	0	54.7264	16.2	19.5	3.7	25.7
2011	DELTA	670403	3581065	12	23.3	18.5	50.6849	720	42.9	6.4	36.5	32.4	18.4	25.4	14.3	47.7	7.7	0	55.102	13.5	15	1	19.9
2114	EJIDO CARMEN SERDAN	539149	3567568	560	14.9	15.9	58.6716	410	30.2	3.1	27.1	20.2	11.4	15.2	10.4	279.9	73.6	0.9	99.5885	10.7	146.9	21.2	155.6
2164	EJIDO EL PORVENIR	608296	3552858	330	17.3	16.7	59.0106	420	33.1	4.8	28.3	23.1	13.5	17.1	12.7	274.2	73.8	0.6	96.8487	5.5	129.8	26.1	153.6
2089	EJIDO EMILIO LOPEZ ZAMORA	579314	3441494	180	17.3	12.3	58.5714	320	27.8	6.8	21	21.8	15.03	17.4	13.7	200.8	44	1.6	93.2203	12.3	97.4	15.2	102.4
2088	EJIDO HEROES DE LA INDEPENDENC	600787	3497781	1000	16.2	18	57.6923	510	33.9	2.7	31.2	23	12.4	17.2	10.5	282.7	42.1	0.1	65.7143	82.1	82.7	9.1	117.8
2091	EJIDO IGNACIO LOPEZ RAYON	570012	3461780	170	15.9	17.5	62.9496	340	30.3	2.5	27.8	20.6	13.5	16.03	12	272.3	58.3	0.6	92.3729	11.3	122.5	19.1	148.9
2086	EJIDO JACUME	575862	3606240	860	15.8	19.6	53.6986	630	36.6	0.1	36.5	23.8	11.5	17.7	8.6	215.6	40.7	0.8	71.4286	27.3	82.2	13.3	97
2012	EJIDO JOSE MARIA MORELOS	791698	3134071	20	16.8	10.3	52.0202	310	25.6	5.8	19.8	21.06	14.5	16.3	13.3	64.9	19.3	0	95.1562	4.2	22.7	0.9	40.5
2152	EJIDO JOSE MARIA PINO SUAREZ	587674	3582192	1380	12.1	17	53.9683	550	30.7	-0.8	31.5	19.5	7.9	13.03	6.2	308.3	48.3	2	62.782	62.9	110.5	19.7	131.5
2120	EJIDO MEXICO	575736	3437927	75	16.1	13.6	61.5385	307	26.9	4.8	22.1	20.3	13.6	15.9	12.7	196.9	49.5	0.1	100.575	4.1	90.9	8	124.9
2111	EJIDO NUEVO BAJA CALIFORNIA	602533	3376635	17	17.2	13.5	61.9266	280	27.6	5.8	21.8	21.03	14.9	16.7	14.06	133.3	36.9	0.3	97.5207	5.6	69.7	5.9	75.7
2163	EJIDO NUEVO LEON (OBS)	670030	3587683	11.4	23.2	18.9	49.3473	770	43.4	5.1	38.3	32.8	18.2	25.9	13.9	51.2	9.5	0	61.5385	12.5	13.3	1.4	22.2
2092	EJIDO SAN MATIAS	638565	3467296	968	16.8	16.9	55.2288	520	34.4	3.8	30.6	23.6	15.3	18.2	11.06	250	40.3	2.3	60.5505	77.4	79.6	14.1	96.4
2153	EJIDO URUAPAN	5511692	3498344	195	17.4	17.3	58.6441	420	31.7	2.2	29.5	22.9	14.5	18.3	12.4	306.8	78.9	1.1	101.509	8.5	152.3	26.2	181.1
2093	EJIDO VALLE DE LA TRINIDAD	617724	3580651	780	15.1	20.3	57.6705	560	34.5	-0.7	35.2	22.9	11.06	15.7	9.06	225.7	43.5	1.3	73.2323	39.9	85.9	13.9	113.8
2079	EL ALAMAR	575335	3522537	710	17.8	13.8	56.5574	380	30.3	5.9	24.4	22.9	14.8	18.2	13.4	267.9	56.4	1	92.7039	5.8	121.9	26.2	151.9
2014	EL ALAMO	589710	3495801	1115	14.5	18.2	59.0909	490	32.2	1.4	30.8	21.1	10.8	15.3	9.3	279.4	50	0	67.3554	64.8	92.1	14	103.3
2015	EL ARCO	264394	3102731	288	21.2	15.5	62.5	350	35	10.2	24.8	26.2	18.5	21.03	17.3	101.1	22.9	0	70.2128	28.1	23.2	2.5	47.8
2016	EL BARRIL	315809	3132188	50	23.5	11.7	46.063	560	36.3	10.9	25.4	30.8	19.2	24.4	16.9	96.4	28	0	93.5484	57.3	8.7	1.2	26.4
2124	EL CARRIZO II	529699	3594910	300	18.1	14.3	57.6613	370	31.9	7.1	24.8	23.2	14.9	18.2	13.6	237.5	49.5	1.1	87.9227	7.7	105.3	20.8	118.7
2101	EL CENTINELA	618091	3604956	50	24.5	14.2	40.5714	720	42.2	7.2	35	33.6	20.3	27.3	15.4	49.3	13.4	0	84.3137	18.6	19.1	0.8	19.8
2104	El CIPRES	539000	3517316	8	16.8	8.2	49.3976	280	24.1	7.5	16.6	20.8	14. 5	16.9	13.2	191.8	49.6	0.6	97.0414	3.8	99.5	16.4	105.4
2156	EL FLORIDO	516810	3592848	250	18.2	14.3	59.5833	340	31.6	7.6	24	22.9	15.3	18.5	14.1	213.1	56.2	0.4	101.658	3.8	108.9	16.7	127.5
2121	EL HONGO	565488	3597944	960	15.7	13.5	45.9184	590	32.9	3.5	29.4	23.9	10.8	16.7	8.9	317	60.8	1.7	77.0073	40.6	130.9	25	155.6
2020	EL MAYOR	662439	3555920	15	21.4	19.1	49.354	720	43.9	5.2	38.7	30.3	16.1	23.7	12.9	59	11.4	0	61.0169	21	15.2	2.4	21
2021	EL PINAL	566766	3561030	1320	12.7	14.4	56.4706	380	27.7	2.2	25.5	17.9	10	13.3	8.4	486.1	87.6	1.6	74.9157	65.3	198.7	32.3	226.1
2084	EL PROGRESO	674568	3316609	517	19.4	17.8	57.2347	503	36.8	5.7	31.1	26.3	15.6	19.8	13.8	130.2	24.8	0	85.5932	12.3	47.7	4.2	75
2022	EL ROSARIO	623068	3326107	40	19	14.7	66.5158	220	30.1	8	22.1	21.8	18	19.6	16.2	197.4	46.4	0.9	95.977	7.2	86.3	11.5	116.4
2023	EL SOCORRO	613396	3354944	26	16	11.9	62.6316	250	25	6	19	19.4	14	15.8	13.06	97.7	21.9	0.2	90.1099	4.1	45.2	4.4	50.9
2024	EL TESTERAZO	543834	3573438	380	18	19.8	58.0645	510	37.1	3	34.1	24.9	13.8	18.8	14.4	204.3	67	1.2	103.219	6.5	104.6	17.9	131.6
2025	ENSENADA (OBS)	537290	3524792	21	17.1	10.6	55.2083	310	26.1	6.9	19.2	21.4	14.5	17.2	13.5	246.7	59.2	0.6	90.2326	2.7	101.6	20.8	148.8
2110	GUAYAQUIL	683630	3316725	530	19.4	17.5	56.4516	520	36.1	5.1	31	26.5	15.5	20.03	13.4	90.9	17.6	0	67.0588	16.7	37.5	3.3	41.4
2004	IGNACIO ZARAGOZA -BELEN-	548491	3562250	540	16.2	17.5	56.0897	510	34.2	3	31.2	23.3	12.1	16.5	10.6	311.7	76.8	1	89.5167	12.9	144.3	21.1	170.5
2027	ISLA CEDROS	679239	3113547	3	22.5	7.1	56.3492	210	29.2	16.6	12.6	25.06	20.6	21.8	20.2	27.4	7	0	63.75	2.4	10.7	2	13.2
2096	LA CALENTURA	591684	3460007	210	18.7	18.7	63.6054	390	34.7	5.3	29.4	24.06	15.5	19	14.2	212.4	48.6	0.4	87.1658	14.6	97.9	14.4	120.3
2077	LA MISION	517822	3551804	20	17.1	12.4	57.4074	320	26.9	5.3	21.6	21.3	14.5	17.5	13.3	284.6	82.5	0	102.834	2.5	130.8	24	186.9
2029	LA PROVIDENCIA	580540	3426478	40	17.9	18.5	61.0561	408	33.7	3.4	30.3	23.5	15.1	18.2	13.2	254.3	54.8	0.5	92.7602	10.2	118.2	14.5	139.1
2030	LA PUERTA	530203	3600824	480	17.5	18.8	58.9342	490	35.2	3.3	31.9	24.1	13.6	18.2	12	378.5	79.6	1.8	87.6923	15.4	171	34.4	209.7
2102	LA VENTANA	684980	3480026	16	23.3	14.7	49.8305	580	38.3	8.8	29.5	30.4	19.7	25.3	16	32.5	6.7	0	67.5676	13.5	6.6	0.2	14.4
2032	LAS ESCOBAS	601855	3383525	30	16.9	13.4	62.9108	260	27.3	6	21.3	20.5	15.03	17.1	13.8	145.1	34	0.4	96.2567	4	66.5	7	86
2106	MANEADERO	540488	3506822	50	17.3	9.7	53.8889	280	25.7	7.7	18	21.06	15.03	17.3	13.9	219.7	47.8	1	96.3731	6.4	105.6	19.6	123.7
2033	MEXICALI (DGE)	643688	3615057	3	23.7	15.3	42.3823	780	42.9	6.8	36.1	33.4	18.9	26.7	14.3	73.3	11.9	0.1	59.1549	19.4	17.1	1.5	32.2
2041	NUEVO ROSARITO	791622	3171171	20	18.4	15.7	65.6904	310	30.6	6.7	23.9	22.9	15.9	17.8	15.06	118.8	24.1	0.2	78.8991	14	44	4.9	66.1
2036	OLIVARES MEXICANOS	530132	3545983	340	16.4	16.6	59.4982	410	31.3	3.4	27.9	21.8	13.1	16.7	11.8	304	67.7	0.9	90.4943	10.1	145.8	35.1	152.7
2107	PERCEBU	712301	3419081	4	21.9	13.1	44.5578	630	37.4	8	29.4	29.7	17.6	24.03	14.1	46.7	14.5	0	89.5833	26.7	4.7	0.1	7.7
2072	PRESA EMILIO LOPEZ ZAMORA	632661	3529800	43	17.6	10.8	55.3846	310	27	7.5	19.5	21.8	15.1	17.7	14.1	264.7	55.2	0.6	93.2755	6.5	130.4	22.4	138.5
2037	PRESA MORELOS	712869	3622059	40	23	17.1	46.7213	760	42.3	5.7	36.6	32.3	18.2	26.03	13.8	55.3	14.8	0.2	69.6429	11.4	12.7	1.9	27.9
2038	PRESA RODRIGUEZ	508668	3590035	120	18.2	12.4	55.8559	360	29.6	7.4	22.2	23.03	15.3	18.6	13.9	260.9	59.7	0.8	94.7137	6.2	122.3	21.3	149.8
2108	PUNTA BANDA	531636	3508824	15	16	9.2	55.0898	270	23.6	6.9	16.7	19.5	13. 8	16.3	12.8	257.5	62.3	0.2	99.1071	5.7	134.2	22.9	132.3
2039	PUNTA PRIETA	777643	3228945	325	19.6	18.1	60.5351	430	36.2	6.3	29.9	25.7	16.4	19.4	14.8	110.2	24	0	86.1386	9.5	43.8	2.9	59.9
2040	RANCHO ALEGRE	229598	3125648	120	19.4	17.8	60.339	404	34.6	5.1	29.5	24.9	16.4	19.3	14.8	82.1	24.2	0	85.8974	12.6	24	2.8	46.9
2145	RANCHO WILLIAMS	699112	3611697	29	22.9	18.5	49.0716	760	42.3	4.6	37.7	32.3	17.9	25.4	13.5	64.7	10.3	1	42.8571	18.9	16.1	5	25.6
2043	SAN AGUSTIN	696235	3313645	552	18.1	19.3	57.1006	550	36.8	3	33.8	25.4	14.2	18.9	11.9	121.4	21.5	0.2	65.7658	23.9	40.7	4.5	58
2044	SAN BORJA	231159	3181808	445	19.8	15.7	59.4697	420	34.3	7.9	26.4	25.9	16.4	19.3	15.3	110.4	22.9	0.1	71.5686	20.1	30.1	6	55.6
2045	SAN CARLOS	550785	3516813	164	17.2	13.2	62.2642	305	28.8	7.6	21.2	21.4	14.6	17	14	269.5	62.2	2	90.5983	14.5	138	27.2	126.8
2046	SAN FELIPE	706630	3434713	10	23.3	12.6	44.523	604	37.5	9.2	28.3	30.6	19.4	25.5	15.7	41.5	8.8	0	72.7273	17.6	6.3	0.4	11.8
2148	SAN FELIPE (OBS)	706228	3434890	15	23.5	13.5	46.5517	620	38	9	29	31.3	18.9	25.3	15.9	88.8	34.4	0	115.476	26	12.7	0.9	16.4
2085	SAN REGIS	230588	3166509	495	19.4	16.8	60	410	34.6	6.6	28	25.2	16.3	19.06	14.8	146.4	33.7	0.1	81.8182	25.8	51.2	4.2	81.6
2056	SAN VICENTE	571567	3466378	110	18.1	17	57.8231	420	33.1	3.7	29.4	23.8	14.9	18.6	13.1	235.5	49	0.7	93.6893	5.2	108.2	22.4	128.6
2058	SANTA CATARINA SUR	680855	3289486	317	19.7	20	62.6959	460	36.9	5	31.9	26.1	16.4	19.8	14.5	143.1	29.3	0.3	89.9225	9.5	54.3	5.2	84
2059	SANTA CLARA	663499	3439843	410	19.9	21.1	52.4876	730	40.8	0.6	40.2	28.9	15.5	22.6	11.1	155.9	43.2	0.3	84.1727	84.9	28.9	3.2	37.5
2060	SANTA CRUZ	631177	3417005	980	19.7	10.8	42.6877	503	32	6.7	25.3	26.1	15.8	20.6	14.1	288.1	61	0.9	83.1734	37.9	131	21.4	139.1
2063	SANTA MARIA DEL MAR	606791	3363868	28	15.5	13.8	64.186	280	26.3	4.8	21.5	19.5	13.3	15.3	12.3	170.5	39.5	0.2	99.3421	5	78.6	7.1	98.3
2109	SANTA ROSALITA	770045	3174380	8	18.5	12.8	67.3684	330	28.4	9.4	19	21.7	16.6	17.4	16.5	143.4	40.1	0	106.202	7.3	45	2.3	98.5
2064	SANTO DOMINGO	559087	3500015	250	19.3	13	58.8235	290	31.3	9.2	22.1	23.06	41.03	19.9	15.5	254.3	98.8	0	132.579	6.8	162.5	29	110.8
2065	SANTO TOMAS	556225	3517580	180	18.2	19.1	59.3168	470	35.8	3.6	32.2	24.5	14.8	19.2	12.6	294.4	70	0.6	103.529	7.9	145.6	20.2	174.1
2069	VALLE DE LAS PALMAS	532587	3581586	280	17.4	19.2	58.1818	505	36.2	3.2	33	24.1	13.5	18.1	11.7	234	53.6	0.9	91.7073	12.7	108.8	17.1	132.5
2118	VALLE DE SAN RAFAEL	572404	3531754	721	16.8	19	55.8824	550	35.8	1.8	34	24.06	12.6	17.8	10.5	270.9	52	1.7	76.7234	28.5	117.9	25.1	131.2

## Sheet: TRES _ESTADOS
Station	Name	X	Y	Altitude	BIO 1 Temp media anual	BIO 2 Rango de temperaturas diurnas	BIO 3 Isotermalidad	BIO 4 Estacionalidad en la temperatura	BIO 5 Temperatura máxima del mes más cálido	BIO 6 Temperatura mínima del mes más frío	BIO 7 Rango anual de temperatura	BIO 8 Temperatura media del trimestre más lluvioso	BIO 9 Temperatura media del trimestre más seco	BIO 10 Temperatura media del trimestre más cálido	BIO 11 Temperatura media del trimestre más frío	BIO 12 Precipitación anual	BIO 13 Precipitación del mes más lluvioso	BIO 14 Precipitación del mes seco	BIO 15 Estacionalidad en la precipitación	BIO 16 trimestre más lluvioso	BIO 17 trimestre más seco	BIO 18 trimestre más cálido	BIO 19 trimestre más frío
26291	ACONCHI	574771	3299645	616	21.1	18.9	50.266	7.12771	40.2	2.6	37.6	28.9	16.5	24.9	12.3	481.4	147.7	1.9	10.177	339.3	32.6	27	63
26001	AGUA PRIETA	638065	3466622	1210	17.9	17.1	47.8992	7.13863	35.8	0.1	35.7	25.8	13.6	21.7	9.1	365.8	87.9	7.4	7.38383	208.6	39.1	26.6	72.1
26206	ALTAR (OBS)	419953	3399793	421	22.7	17.9	49.5845	7.33937	40.9	4.8	36.1	31.2	18.2	26.2	13.9	300.7	79	4.4	7.29203	160.9	45.5	20.8	69.2
26004	ARIVECHI	676348	3201485	482	21.4	19.8	52.381	6.4132	39.5	1.7	37.8	27.4	18	26.1	13.2	527.5	149.8	6.6	9.56543	357.7	35.6	56.4	64
26005	ARIZPE	580022	3356293	836	19.7	19.6	54.4444	5.9905	38.2	2.2	36	26.1	15.7	22.8	12.3	471.2	130.1	4.9	8.52966	301.4	46.7	34.8	76.3
26178	ARROYO HONDO	720421	2961989	224	24.5	17.3	59.8616	4.34061	38.5	9.6	28.9	28.8	21.8	27.3	19.06	602.9	169.3	0.9	9.96847	436.6	19.4	41	64.8
26038	ATIL	444167	3412416	1253	19.6	18.3	55.4545	6.15119	36.9	3.9	33	27.1	15.4	21.9	12.3	406.3	95.8	8.1	6.70857	208.1	71.4	26.7	104.9
26006	BACADEHUACHI	679754	3298875	695	20.9	19.3	52.7322	6.56097	39.1	2.5	36.6	27.9	16.5	24.3	12.8	486.5	116	5	7.32812	269.1	55.5	38.1	111.4
26007	BACANUCHI	572990	3385397	1049	17.6	20.9	55.5851	6.59867	36.9	-0.7	37.6	25.3	13.4	20.6	9.8	509.4	138.6	6.6	8.58749	313.4	50.2	36.4	94.6
26205	BACERAC	698792	3359967	1038	19.8	18.6	51.2397	6.85285	38.5	2.2	36.3	27.1	15.6	23.8	11.5	467.1	114	3.7	7.1524	255.5	55.5	38	103.6
26287	BACHOCO	613945	3049221	69	24.4	16.8	55.082	5.44699	39.1	8.6	30.5	30.5	20.6	26.7	17.6	438.5	111.6	0	9.89436	321.8	22.3	12.2	63.3
26145	BACOACHI (SMN)	598708	3389265	1049	17.7	19.3	56.1047	6.20285	35.3	0.9	34.4	25.06	13.3	20.1	10.3	510.4	150.1	2.4	8.56604	311	51.2	21.5	97.8
26179	BAHIA DE KINO	408611	3188711	2	20.3	12.5	46.9925	5.80099	33.5	6.9	26.6	28.1	16.1	21.1	13.8	161.3	50.9	0.4	9.0265	89.2	11.3	3.8	47.2
26008	BANAMICHI	577178	3098466	675	675	17.3	51.4881	6.09185	39.2	5.6	33.6	28.6	18.2	25.5	14.5	469.7	140.9	4.6	8.99234	301.7	40.2	32.8	74.6
26229	BAREBAMPO	662828	3019658	85	22.8	18.7	57.8947	5.42108	37.8	5.5	32.3	29.1	19	24.8	16.2	535.3	157.3	0.5	10.9138	420.4	23.3	10.9	59.2
26009	BATACOSA	657896	3046096	230	23.3	18.4	56.9659	5.43532	39	6.7	32.3	29.2	19.6	25.9	16.5	623.2	177.9	3.1	10.0046	457.1	34.8	25.8	85.3
26012	BAVISPE (SMN)	697766	3373810	1000	18.9	18.4	49.4624	7.14236	37.9	0.7	37.2	26.4	14.4	22.7	9.8	396	84.9	5.4	6.36304	209.5	46	40.3	84.3
26152	BENJAMIN HILL (FFCC)	488808	3377891	709	22.6	17.2	52.9231	5.95744	38.8	6.3	32.5	29.1	18.9	25.6	14.9	366.3	105.3	6.3	9.27478	243.9	32.2	17.3	56.5
26192	CABULLONA	639038	3446956	1119	16.4	18.3	51.6949	6.77126	35.4	0	35.4	24.4	11.8	19.4	8.7	309.3	82.5	1.1	7.95337	186.5	32.6	16	56.2
26403	CALLE DOSCIENTOS	597637	3040420	30	24.8	18	57.8778	5.72046	39.4	8.3	31.1	31.6	20.4	26.5	17.8	297	75.8	0.1	8.9473	199.3	16.6	6.8	51.4
26299	CALLE MIL DOSCIENTOS	602087	3020085	26	23.9	17.7	57.2816	5.77777	38.4	7.5	30.9	30.9	19.4	25.4	16.8	339.6	89.4	0.7	9.39556	237.3	16.6	7	56.4
26298	CALLE SEISCIENTOS	595148	3032154	20	24	18	57.508	5.77872	38.6	7.3	31.3	30.9	19.6	25.7	16.9	313.6	77.2	7.3	8.43966	201.6	19.9	8.4	59.5
26174	CAMPO EXPERIMENTAL UNISON	487123	3209593	154	23.1	18.8	55.6213	6.20534	39.8	6	33.8	30.4	18.9	25.5	15.5	320.8	102.9	1.3	9.34486	200.6	27.9	8.8	76.5
26016	CARBO	504353	3283790	464	22.3	18.1	53.3923	6.0765	39.8	5.9	33.9	29.4	18.2	24.9	14.9	391	109.7	2.7	9.37599	259.8	29.1	14.3	72.6
26294	CARCAMO	612809	3026056	21	23.8	18.1	56.7398	5.89516	38.4	6.5	31.9	30.7	19.2	25.6	16.6	348.3	97.5	0.2	10.3091	261.6	14.5	11.9	35.9
26019	CIANO	649588	2988652	31	23	17.4	52.0958	5.70244	39.8	6.4	33.4	29.7	18.5	24.8	16	436.9	110.3	0.2	9.41994	307.4	21.4	9	69.2
26029	CIUDAD CUBIL (CFE)	719958	3169478	1279	23.5	18.1	49.7253	6.6928	42.5	6.1	36.4	29.9	19.7	28.1	15.1	737.2	193.6	10.5	8.5093	458.1	66.1	55.1	147.1
26018	CIUDAD OBREGON (DGE)	604912	3040204	40	25.1	15.7	47.7204	5.70605	42.5	9.6	32.9	31.7	20.9	27.2	18	384.5	95.3	0.2	9.27113	267.8	20.5	12.2	63.2
26256	COBACHI	573123	3196768	457	22.3	20.9	59.5442	5.77368	39.6	4.5	35.1	29.2	18.5	23.9	15.1	588.3	173.1	1.7	9.6834	403.1	42.1	24.4	114.4
26021	COCORAQUE	635594	3033149	106	23.9	19.2	59.0769	5.58767	39.1	6.6	32.5	30.5	19.7	25.7	17.1	468.5	119.1	0.4	10.0063	347.6	23.6	19	58.7
26257	COLONIA ARIBABI	684236	3328082	1450	17.2	18	52.1739	6.16446	34.4	-0.1	34.5	23.8	12.9	20.5	9.6	597.1	123.9	6.1	6.52242	310.5	85.3	37.4	149.4
26022	COLONIA MORELOS	670092	3411560	837	19.9	21.5	65.1515	6.31326	34.4	1.4	33	27	16.1	23.3	12.1	339.7	69.3	3.4	6.22049	171	46.8	26.3	88.1
26023	COLONIA OAXACA	686087	3401262	896	19.3	20.4	55.4348	6.57992	38.5	1.7	36.8	27.3	14.8	21.8	11.7	343.3	84.1	2	7.25601	189.5	39	21.9	68.6
26235	COLONIA YAQUI	607942	3072944	43	24.7	18.4	58.2278	5.53649	40.4	8.8	31.6	31.3	20.5	26.4	18.1	418.9	128.3	1.4	10.0309	305.2	23.2	13.3	60.2
26025	CUCURPE	528250	3355451	853	20.2	19	54.4413	6.34314	37.7	2.8	34.9	27.3	16.1	23.3	12.3	576.5	149.2	4.6	7.96019	339.1	63.3	39.2	119.6
26259	CUMERAL	514336	3417174	929	18.8	20.5	56.4738	6.17416	37.8	1.5	36.3	25.8	14.5	21.7	11.3	550.6	123.8	6.5	6.98504	302.4	74.4	31.5	133.9
26222	DIVISADEROS	648193	3277165	684	21.2	19	54.4413	6.48151	38.6	3.7	34.9	28.2	17.3	24.4	12.8	496.3	162.1	6.4	8.98651	304.3	52.9	45.9	94
26260	DON	696962	2924139	50	24.6	16.8	60.2151	4.58139	37.8	9.9	27.9	29.9	20.8	25.9	18.9	436.7	124.1	0.3	9.71228	312.7	26.6	14.9	61.1
26180	EL CAJON	525558	3260334	390	21.8	20.3	55.3134	6.54326	39.4	2.7	36.7	29.6	17.5	24.4	14	439.9	125.7	1.7	9.00026	290	32.6	16.9	77.8
26028	EL CARRIZAL	428635	3218394	49	22.3	19.8	57.5581	6.37345	39.6	5.2	34.4	30.7	17.9	23.6	15.03	176	39.5	0	7.82982	95	18.6	1.7	62.9
26255	EL CLARO	480211	3368884	632	21	18.5	55.3892	5.94757	37.7	4.3	33.4	28.06	17.06	23.5	13.8	396.6	96.7	1.3	7.53899	232	51	22.5	83.3
26262	EL FRESNAL	527500	3408796	1003	19.4	18.1	52.3121	6.49216	37	2.4	34.6	26.9	15.06	22.2	11.6	474.6	107.9	5.3	6.72216	254.5	71.5	26.6	118
26051	EL LINDERO	657850	2973980	12	23.9	16.6	55.3333	5.63148	37.7	7.7	30	30.8	19.7	25.2	16.9	322.1	67.1	0.4	7.3033	176.7	17	3.9	71.7
26031	EL NOVILLO (CFE)	632816	3195114	363	24.8	17	50.8982	5.80968	42.3	8.9	33.4	30.3	21.1	28.5	17.3	630	172	4.2	8.48442	392.1	56.8	43.3	121.3
26032	EL OREGANO	528561	3233473	279	24.1	19.7	55.8074	6.19239	41.2	5.9	35.3	31.4	20.03	26.5	16.4	439	120.5	4.2	9.62859	306.2	32.2	16.6	68.1
26186	EL TAPIRO	613863	3345510	898	20.3	19.9	55.7423	6.08358	38.8	3.1	35.7	27.03	16.3	23.4	12.8	527.6	144.5	2.4	8.43101	331.3	53.3	34.7	99.5
26197	EL VERANITO	676342	2985861	160	23.6	17.6	57.329	5.20899	38.2	7.5	30.7	29.2	19.9	26.03	17.06	527.9	139.7	0.3	9.73405	383	24.5	22	68.1
26160	EL VIVERO	503114	3388259	750	20.3	19.6	62.8205	6.53681	38.7	7.5	31.2	27.8	15.9	16.9	12.5	405.6	98.1	3.5	7.76881	243.3	49.6	23.9	80.8
26288	EL YESO	509985	3385154	849	19.2	20.5	54.8128	6.8059	37.6	0.2	37.4	27.3	14.6	22	11.2	421.6	110.4	1.5	7.78577	241.7	60.5	23.3	95.2
26034	ETCHOJOA	636127	2976865	14	23.6	15.3	55.6364	5.30546	36.3	8.8	27.5	30.1	19.5	24.7	17.3	385.1	90.6	0.2	8.00636	235	24.3	6.2	77.5
26035	FELIX GOMEZ	453736	3300783	665	19.2	20.4	57.9545	6.21508	37	1.8	35.2	26.8	15.03	21.6	11.9	358	93.8	1.6	8.55715	233.4	35.6	14.3	65.1
26236	GRANADOS	663672	3304077	529	22.7	18.7	50.6775	6.9226	41.2	4.3	36.9	29.7	18.8	27.1	14.03	462.5	114.3	3.1	7.7889	275.4	43.5	32.2	91.1
26292	GUAYMAS 4-P-6	549364	3047454	13	24	17.8	57.9805	5.57725	38.5	7.8	30.7	30.8	19.8	25.4	17.2	270.4	69.1	0.1	9.33148	186.9	15.3	3	49.1
26263	GUISAMOPA	684972	3170243	691	22.1	19.3	56.9322	5.70985	38.6	4.7	33.9	27.7	18.4	25.8	14.6	769	218.8	11.4	8.42963	469.3	65.3	71.2	127.9
26138	HERMOSILLO I (DGE)	503974	3216080	200	24.2	14.5	48.3333	5.98439	38.9	8.9	30	30.9	20.3	26.8	16.7	360	91.1	1.7	8.88898	240.6	26.1	12.4	76.4
26139	HERMOSILLO II (DGE)	504459	3218942	221	25.1	14.6	49.3243	5.99112	39.8	10.2	29.6	31.8	21.1	27.9	17.6	386.9	100.2	2.5	9.23615	267.2	26.8	14.6	63
26043	HORNOS	608032	3065897	54	24.3	17.6	58.0858	5.51461	38.9	8.6	30.3	30.9	20.1	26.03	17.6	438.8	121.3	0.4	9.53046	311	21.1	17.4	61.7
26289	HUACHINERA	696624	3343881	1117	19.6	17.9	50.8523	6.27598	37.9	2.7	35.2	26.2	15.1	22.9	11.8	632	135.3	11.2	6.67538	321.9	86.7	48.7	162.2
26290	HUASABAS	664131	3309288	1324	22.1	19.1	50.7979	7.02197	41.1	3.5	37.6	29.1	18.2	26.7	13.1	492.3	132.5	4.7	7.9996	291.3	41.1	45.3	96.8
26214	HUEPAC	575939	3309380	644	19.6	21	54.6875	6.96069	38.9	0.5	38.4	27.7	14.9	22.4	11.2	527	154.9	4.6	9.16801	338.8	41.7	42	87.4
26115	IMURIS (DGE)	513316	3404890	846	19.4	18.6	53.1429	6.43124	37.3	2.3	35	27	15.03	22.1	11.8	473.2	105.6	3.4	7.07477	265.7	69.1	28.6	111
26045	IMURIS (SMN)	514352	3405599	840	19.3	20.4	56.044	6.39523	37.8	1.4	36.4	26.8	15	22	11.7	462	104.2	6.3	7.51972	264	61.2	28	103.2
26306	KM. 91 + 600 PALO ALTO	662468	3019808	84	24.1	17.7	56.7308	5.90641	38.9	7.7	31.2	31.1	19.7	26.06	16.8	374	102.2	0.2	9.24155	257.2	18.5	10.5	56.9
26232	LA CEBOLLA	484843	3400983	751	19.7	21	56.6038	6.47492	37.7	0.6	37.1	27.6	15.3	21.9	12	427.9	109.6	3.7	7.87685	249.9	59.1	23.5	101.3
26048	LA ESTRELLA	632562	3203115	674	24.1	18.4	53.4884	5.94181	42.2	7.8	34.4	30.03	20.4	27.9	16.7	675.8	193	5.5	8.68669	428.2	59.7	55.2	119.6
26264	LA MISA	545968	3139049	175	24.2	16.6	54.4262	5.62317	39.5	9	30.5	30.5	20.5	26.7	17.1	372.8	102	1	9.14969	255.8	27.1	13.9	67.3
26248	LA SANGRE	461201	3392638	644	20.6	19.9	52.9255	6.98741	39.7	2.1	37.6	28.8	15.9	23.6	12.2	386.9	88.5	2.1	7.11362	212.9	53.1	24.5	83.7
26050	LAS PANELAS	709921	3033854	169	25.2	17.9	56.4669	4.84815	41	9.3	31.7	29.7	20.03	28.4	19.03	736.4	125.1	4.9	9.27725	506.6	40.7	49	97.4
26228	LOS ALGODONES	723743	3044413	839	20.1	22.7	72.293	3.14219	36.7	5.3	31.4	23.2	17.9	22.1	16.2	958.8	237.5	6.8	8.04533	600.8	85.3	78.3	165.9
26286	MAGDALENA II	504898	3386936	753	21.3	18.2	50.5556	6.95999	39.4	3.4	36	29.1	16.8	24.7	12.7	958.8	123.4	3.1	8.25572	267.2	63.3	25.2	91
26196	MARIA DEL CARMEN	445892	3197433	54	23.3	19.2	55.4913	6.64605	40	5.4	34.6	31.6	18.5	25.03	15.4	177.3	49.8	0.6	8.93763	116	14.5	2.8	37.7
26240	MATAPE	600593	3221045	745	21.8	17.1	56.6225	4.71422	37.8	7.6	30.2	26.3	18.7	25	15.8	645.9	181.8	4.4	9.27436	440.5	51	36.8	109.9
26285	MAYCOBA	729327	3142818	1525	14.7	18	56.0748	5.30599	31.4	-0.7	32.1	21.1	11.2	17.9	8.06	933.6	285.6	12.9	9.8422	638.1	60.8	119.3	77.8
26052	MAZATAN	583979	3208692	544	21.8	18.6	56.1934	5.75286	38.7	5.6	33.1	28.4	17.6	24.2	15.03	500.7	151.7	2.3	9.92292	355.9	35.5	41.1	82.1
26198	MAZOCAHUI	585317	3268231	499	21.3	20.4	53.2637	6.77305	39.8	1.5	38.3	28.9	17	24.6	13.03	557.8	153.1	1.8	9.0467	374.6	45.3	29.1	93.2
26241	MERESICHIC	531336	3322215	712	19	16.6	55.8923	5.26092	34.8	5.1	29.7	25.3	14.8	20.8	13.2	579.7	134.3	9.8	7.28264	333.8	70.8	49.8	114
26053	MINAS NUEVAS	697715	2994584	480	23.1	15.7	55.2817	4.51529	37.4	9	28.4	27.5	20.3	26.03	17.4	734.6	197.8	4.5	9.31154	511.6	33.5	48.3	91.7
26055	MULATOS (SMN)	720086	3172269	1395	19.8	18.3	53.3528	5.82573	36.9	2.6	34.3	25.03	17	24.1	12.2	767.4	207.8	12.2	8.52236	473.2	71.5	88.5	120.2
26056	MUMUNCUARA	658806	2966020	6	23	16	54.9828	5.56751	36.7	7.6	29.1	29.8	18.9	24.1	16.1	382.1	88.4	0.1	8.12617	239.2	22.2	8.8	79.7
26060	NACHUQUIS	644489	2995794	33	23.8	20	61.3497	5.35314	38.7	6.1	32.6	30.2	19.7	25.3	17.3	429.4	102.6	0.2	7.84903	255.3	21.7	6.2	87.2
26057	NACO	600109	3466314	1411	17.6	15.7	47.1471	6.87444	34.5	1.2	33.3	25.2	13.2	21.1	9.1	350.4	85	6.6	7.74693	206.5	37	26.7	64.5
26067	NACORI CHICO (CFE)	695316	3285955	549	22.8	17.4	49.0141	6.5946	40.9	5.4	35.5	29.1	19.2	27.3	14.4	606.3	143.4	7	7.58709	345	55.4	48.4	133.4
26059	NACOZARI (SMN)	626115	3361008	1100	20.2	16.3	50.4644	6.03708	37.2	4.9	32.3	26.5	16.2	23.6	12.6	578.8	167.2	5	8.96873	370	53.6	40.6	99.3
26061	NAVOJOA	654357	2995358	48	24.6	16.1	55.5172	5.2512	38.3	9.3	29	30.4	20.7	26.8	18.03	435.1	122.3	0.2	9.79474	314.9	21.7	12.3	62.6
26062	NOGALES (DGE)	505153	3464914	1200	17.8	15.4	48.4277	6.38143	34.1	2.3	31.8	25.03	13.4	21	10.2	454.9	115.1	5	8.15027	277.6	55.3	23.1	80.5
26265	ONAVAS	644275	3149291	175	24.1	18.5	52.5568	5.96964	40.9	5.7	35.2	30.03	20.4	27.7	16.4	608.7	170.1	4.8	9.27194	409.5	40.5	39.3	92.1
26066	PALO VERDE	464324	3185390	79	22.7	18.1	55.3517	6.23823	38.5	5.8	32.7	30.6	18.4	24.4	15.3	608.7	48.9	0.9	8.323	108.2	20	7.3	47
26310	PELICANO	462226	3156930	30	23.3	17.9	53.9157	6.28864	38.7	5.5	33.2	30.9	19.3	25.5	15.7	181.7	60.7	0	11.414	131.6	7	0.2	37.1
26182	PESQUEIRA	510081	3250122	327	22.3	17.8	54.9383	6.0917	38.3	5.9	32.4	29.6	18.06	24.5	14.9	342.8	83	0.7	8.43267	219.9	27.6	12.2	65.4
26308	PESQUEIRA (CESUES)	509650	3250184	334	22.7	18.5	54.5723	6.16948	39.7	5.8	33.9	30.1	18.4	24.9	15.3	377.5	103.7	1.7	7.79929	253.2	22	15.1	50.2
26093	PITIQUITO	394654	3396625	284	22.2	18.6	51.6667	7.27836	40.6	4.6	36	31.1	17.4	24.8	13.5	252.8	66.3	0.8	8.60014	150.6	33.6	8.7	56.3
26297	PORFIRIO DIAZ	605568	3053165	35	24.9	18.6	58.4906	5.72281	40	8.2	31.8	31.8	20.5	26.5	18.06	416.1	128.5	0.1	10.0651	300.7	20.1	7.6	59.9
26296	POTAM	557553	3055675	9	23.5	17.9	55.418	6.11545	38.5	6.2	32.3	30.9	18.8	25.06	16.2	258.5	82	0.4	10.9011	195.6	11.8	3.4	30.5
26024	PRESA ADOLFO RUIZ CORTINEZ (CO	692238	3015494	144	24.8	14	52.4345	4.61969	38.1	11.4	26.7	29.4	21.5	27.3	18.8	556.3	148.2	0.9	9.88089	405.4	25.6	23	72.5
26068	PRESA ALVARO OBREGON	609730	3078099	87	26.1	14.9	52.2807	5.18991	40.6	12.1	28.5	31.6	22.7	28.8	19.4	410.8	126.6	2.5	9.85772	295.2	22.3	19.7	61.3
26243	PRESA COMAQUITO	527710	3409720	964	19.1	18.3	53.3528	6.1964	36.8	2.5	34.3	25.8	15.3	22.6	11.4	557.9	126.6	5.4	7.2206	313.1	67.1	33.7	138.1
26092	PRESA CUAUHTEMOC	450768	3415369	628	21.3	18.4	53.4884	6.2688	38.8	4.4	34.4	28.5	17.2	24.2	13.5	429.9	110.3	3.8	7.45714	232.9	61.7	18.8	102.6
26069	PRESA LA ANGOSTURA	655025	3368834	925	21	14.7	44.2771	6.89419	38.1	4.9	33.2	27.7	17.06	25.5	12.2	421.6	106.7	6.3	7.96275	299.7	43.6	28.6	84.6
26199	PUEBLO DE ALAMOS	583573	3230942	589	21.6	19.2	55.1724	6.18044	39.2	4.4	34.8	28.5	17.4	27.7	14.1	501.5	145.4	4.4	9.42062	339.7	38.2	27.2	82.8
26071	PUERTO LIBERTAD	337325	3309882	13	21.9	11.9	42.0495	6.5511	35.5	7.2	28.3	30.3	17.2	23.3	14.1	115.4	16.8	0	5.61801	36.7	19	2.2	41.1
26072	PUERTO PEÑASCO (SMN)	258575	3467476	10	22.5	10	37.8788	6.54479	35.7	9.3	26.4	30.9	17.8	23.9	14.6	66	15	0.1	6.31565	13.7	18.1	3.3	29.8
26073	PUNTA DE AGUA I	561715	3146568	245	24.2	17.5	55.205	5.69691	39.7	8	31.7	30.7	20.3	26.5	17.1	440.8	131.4	2.1	10.0313	317.8	26.4	15.9	67.1
26223	PUNTA DE AGUA II	567544	3149831	250	22.8	20.3	57.1831	6.13566	39.8	4.3	35.5	30	18.6	25.1	15.3	453.5	133.9	2.4	9.14163	327	24.1	23.4	65
26074	QUEROBABI	497938	3324387	661	21.3	20.3	55.3134	6.50906	39.7	3	36.7	29.1	17.06	23.9	13.6	459.4	138.5	2.4	9.92223	308.1	36.5	23.6	61.2
26075	QUIRIEGO (SMN)	672535	3045186	210	24	20.5	56.6298	5.71035	41.9	5.7	36.2	29.9	20.4	27.1	16.9	694.2	193.8	4.7	10.0697	506.8	31	29.9	92.5
26283	RANCHO AQUITUNA	528396	3371212	950	19.2	18.6	54.2274	6.27989	36.5	2.2	34.3	26.5	14.9	21.9	11.6	489.4	134.3	1.7	8.84982	296.8	46.1	23.4	103.6
26244	RANCHO VIEJO	566665	3222213	450	22.3	18.4	52.7221	6.28019	39.4	4.5	34.9	29.2	18.3	25.5	14.5	460.4	147	2.4	10.3122	332.3	32.4	20.8	64.8
26181	RAYON	541538	3286790	560	21.3	19	55.3936	6.00355	38.6	4.3	34.3	28.3	17.03	23.6	14.1	542.5	158.3	2	9.28604	359.9	40.1	25.1	86.2
26245	REBEIQUITO	621997	3201090	444	22.6	19	55.2326	5.52594	40.3	5.9	34.4	28.4	18.9	25.6	15.7	690.8	191.7	6.8	9.23301	466.6	44.9	52	100.4
26077	SAHUARIPA	672050	3215398	432	22.9	19	48.8432	7.4564	42.1	3.2	38.9	30.7	18.4	27.2	13.6	720.5	204	10.4	8.68047	451.4	53.1	74.6	117.6
26078	SAHUARIPA (CFE)	671372	3217328	429	22.1	19.6	52.1277	6.51397	41.2	3.6	37.6	28.8	18.3	26.2	14.06	618.4	156.6	9.3	8.498	392.5	46.8	49.7	116.3
26080	SAN BERNARDO (SMN)	713188	3032432	214	23.5	19.2	56.8047	5.27211	40.1	6.3	33.8	28.8	20.2	26.9	16.9	734.2	187.4	5.4	9.00185	497.2	38.7	45.6	102.2
26329	SAN FRANCISCO	530765	3113858	69	23.7	21.8	58.2888	5.79072	41.8	4.4	37.4	29.8	19.9	26.9	16.4	604.8	171.9	1.8	9.62909	414.6	36.7	38.3	90
26293	SAN IGNACIO RIO MUERTO 4-P-12	574440	3032411	7	24	17.6	56.051	5.914	38.6	7.2	31.4	31.1	19.6	25.5	16.7	290	80.8	0	9.65284	199.3	17.3	3.3	47
26082	SAN ISIDRO	435716	3188898	30	23.5	19	55.8824	6.58871	39.9	5.9	34	31.9	19	25.1	15.6	164.2	44.9	0.5	8.56088	97.9	14.3	3.7	38.4
26083	SAN JAVIER	623368	3163674	778	19.8	13.5	51.9231	4.56956	33.7	7.7	26	24.6	16.4	21.7	14.4	845.3	230.6	4.3	8.61365	531.3	78.7	45	176.4
26268	SAN JOSE DE PIMAS	563647	3176400	366	22.8	18.9	54.4669	6.09843	40.1	5.4	34.7	29.6	18.5	25.6	15.2	476.4	150.6	3	10.13	339.6	30	21.4	81.2
26269	SAN NICOLAS	678055	3146336	691	20.5	17.8	57.6052	4.995	36	5.1	30.9	25.9	17.1	22.9	14.4	870	212.5	13.6	7.47286	506.8	74.6	73.5	169.8
26088	SAN PEDRO DE LA CUEVA (CFE)	623040	3240042	335	22.5	20.3	57.1831	6.00537	40.1	4.6	35.5	28.9	17.03	24.4	15	516.6	149.6	4.1	9.15504	318.7	33	37.7	118.1
26089	SANTA ANA (DGE)	487211	3379739	680	21.3	17.8	51.0029	6.6255	39	4.1	34.9	28.7	17.2	24.6	13.06	428.7	109.6	3.5	8.11632	255.2	52.9	25.4	82.1
26164	SANTA CRUZ (FFCC)	538730	3454978	1352	17.1	18.6	55.0296	5.75328	34.3	0.5	33.8	23.6	13.2	19.4	9.7	521.2	121.6	8.5	6.85577	274.3	74.4	42.1	115.8
26249	SANTA ROSA	457224	3362609	558	20.7	20.2	53.4392	6.98971	39.7	1.9	37.8	28.9	16.3	23.6	12.2	315.4	88.3	1.8	9.15365	204.7	34.5	19.3	54.2
26270	SANTA ROSALIA	550857	3221947	373	22.1	20.7	55.2	6.25089	40.2	2.7	37.5	29.5	18.4	24.5	14.7	378.8	107.6	0.3	9.37254	255.9	30.3	10.7	62.7
26193	SINAHUISA	653574	2978328	33	24	17	55.5556	5.94258	37.9	7.3	30.6	31.1	19.5	25.7	16.8	383.7	110.1	0.2	9.33877	263.6	20.7	5.1	61.3
26271	SINOQUIPE	572705	3336263	740	21.1	19.6	56.3218	5.77431	39.2	4.4	34.8	27.5	17.2	23.9	14.1	556.5	164.7	5.3	9.3276	360	50.2	28.8	96.9
26096	SONOITA	324561	3526570	389	21.8	17.6	47.4394	7.74996	40.6	3.5	37.1	31.3	16.9	24.8	12.5	215.3	38.3	0.3	5.60147	94.8	44.8	10.2	69.4
26309	SOYOPA	633330	3181052	214	24	22	58.0475	5.82648	42.5	4.6	37.9	29.9	20.2	27.4	16.6	652.9	204.8	1.6	9.75355	448.3	37	47	96.1
26272	SUAQUI GRANDE (DGE)	608714	3141429	245	23.2	20.1	65.2597	3.97183	39.9	9.1	30.8	27.3	20.4	25.3	18.3	431	138.1	3.7	10.9979	326.9	22.5	22.1	49.9
26201	TECORIPA	602395	3166888	410	21.7	18.8	55.6213	5.91444	38.5	4.7	33.8	28.2	17.6	24.5	14.3	562.2	168.2	6	9.87821	401	28.7	37.2	70.2
26202	TEPACHE	642281	3268129	600	22.6	17.7	50	6.64822	40.5	5.1	35.4	29.5	18.7	26.7	14.3	538.4	152.4	8.7	8.75123	335.8	45.2	49.8	95
26251	TERAPA	630355	3284271	605	21.7	18.7	51.9444	6.60571	39.8	3.8	36	28.6	17.7	25.5	13.4	559.9	161.2	8	8.73706	345.8	43.7	54.4	95.6
26098	TESIA	662644	3006451	52	24.6	18.1	58.0128	5.39446	39.2	8	31.2	30.9	20.4	26.3	18.1	532.4	136.4	0.8	10.0651	395.8	23.7	15.8	65.5
26099	TESOCOMA	676319	3060632	291	23.6	20.3	58.5014	5.35732	40.4	5.7	34.7	29.4	19.8	26.2	17.03	762.2	229.4	3.1	9.89646	544	42.2	48.9	100.7
26100	TESOPACO	660759	3080640	421	22.8	20.6	58.5227	5.45624	39.5	4.3	35.2	28.8	19	25.5	16.1	671.4	193	6.2	9.59433	474.6	38.6	44.8	87.7
26101	TONICHI	640148	3164509	199	25.6	19.9	57.5145	5.49851	42.6	8	34.6	31.4	22.1	28.6	18.7	658.9	175.2	8.6	8.74358	429	46.9	52.4	105.4
26274	TOPAHUE	535377	3238047	300	22.8	20.2	55.4945	6.37963	40.3	3.9	36.4	30.3	18.5	25.4	15.1	461.3	132.1	2.4	10.0965	329.8	30.4	16	65.9
26261	TORRES (DGE)	522506	3182371	260	23.6	17.9	52.4927	6.31153	39.6	5.5	34.1	30.7	19.6	26.5	15.8	367.8	111.5	1.1	9.56692	250	26.3	50.1	69.1
26102	TRES HERMANOS	678738	3009166	79	25	18.2	57.7778	5.30249	40	8.5	31.5	31.1	20.9	26.9	18.6	591.7	157.3	0.8	10.3352	448.7	23.8	23.5	66.7
26103	TRINCHERAS	449008	3363167	510	21.4	20	54.3478	6.69253	40.4	3.6	36.8	29.06	17	24.4	13.2	288.2	73.1	2.2	8.27157	173.9	40.8	15.2	54.6
26121	URES (DGE)	558953	3255442	385	22.5	18.7	52.6761	6.54261	40	4.5	35.5	30.03	18.1	25.4	14.6	378.1	103.2	1.6	9.39463	260.9	30.9	18.2	63.9
26300	VALLE DE YAQUI KM. 014	608806	3065196	86	25	17.2	57.1429	5.40906	39.7	9.6	30.1	31.3	20.9	26.9	18.4	410.4	123.2	0.8	9.84242	293.3	20.3	17	58.8
26237	VALLE DE YAQUI KM. 024	598449	3055383	32	24	17.4	55.7692	5.88776	38.7	7.5	31.2	31	19.5	25.9	16.9	389.7	120.2	0.1	10.3622	289.9	17.8	6.6	50.5
26301	VALLE DE YAQUI KM. 025	595388	3026032	21	24.4	19.1	57.8788	5.92273	40	7	33	31.4	20.1	26.4	17.1	481.1	139.3	0.7	10.3721	362	21.5	113.7	54.6
26302	VALLE DE YAQUI KM. 039	611172	3048999	64	24.8	18	55.0459	6.05372	40.3	7.6	32.7	31.8	20.4	26.9	17.2	399.8	118.2	0.3	10.7848	305.1	13.4	11.5	39.9
26304	VALLE DE YAQUI KM. 068	595247	3037170	25	24.1	16.9	53.6508	6.20767	39.4	7.9	31.5	31.1	19.4	26.6	16.4	325.8	83	0.4	9.29176	225.5	14.4	7.8	45.4
26307	VALLE DE YAQUI KM. 105	606302	3066435	35	23.8	17.7	55.836	5.99368	38.5	6.8	31.7	30.8	19.06	25.6	16.4	317.8	92.9	0.1	10.2714	236.3	15.4	9.9	40.7
26107	VICAM (SMN)	566676	3051321	13	23.6	18.2	54.0059	6.46001	39.1	5.4	33.7	31.1	19	25.9	15.7	337.1	96.2	0.8	10.2712	251.2	20.1	4.7	50.6
26188	VILLA HIDALGO	660676	3325496	714	19.9	20	59.5238	5.45602	38.4	4.8	33.6	25.7	16.5	22.7	12.9	491.4	121.7	5.7	7.05983	280.4	39	38.6	115.1
26010	VILLA JUAREZ	614773	3000870	17	23.9	16.9	56.1462	5.63678	38.2	8.1	30.1	30.8	19.5	25.3	17.1	343	94.3	0.5	9.51222	240.2	13.8	6.4	56.1
26123	YECORA (DGE)	703067	3140089	1544	14.3	19.3	55.7803	5.88596	31	-3.6	34.6	20.9	10.3	17.2	7.3	944	251	11.5	9.00912	616.8	72.9	93.3	136.7
26109	YECORA (SMN)	702532	3139556	1544	12.8	12.6	51.4286	6.54092	22.7	-1.8	24.5	20.3	8.4	16.2	5.2	580.8	157	7.7	8.89018	380.8	41.7	61.9	63.5
26277	YOCOQUIHUA	698970	2967575	258	23	18	60.6061	4.97127	36.6	6.9	29.7	28.8	19.1	24.5	16.8	425.2	107.9	0.3	9.87891	312	22.4	11.8	55.6
26405	ZAMORITA	512191	3243569	299	22.4	17.9	53.1157	6.17327	39.1	5.4	33.7	29.6	18.7	25.03	14.9	431.6	112.3	2.4	8.87189	285.6	29.4	14.8	79
2002	BAHIA DE LOS ANGELES	250035	3166816	4	22.5	11.9	44.5693	570	36.1	9.4	26.7	29.8	18.03	23.7	15.6	72.9	13.7	0	63.6492	17	12.9	1	31
2015	EL ARCO	264394	3102731	288	21.2	15.5	62.5	350	35	10.2	24.8	26.2	18.5	21.03	17.3	101.1	22.9	0	70.2128	28.1	23.2	2.5	47.8
2016	EL BARRIL	315809	3132188	50	23.5	11.7	46.063	560	36.3	10.9	25.4	30.8	19.2	24.4	16.9	96.4	28	0	93.5484	57.3	8.7	1.2	26.4
2040	RANCHO ALEGRE	229598	3125648	120	19.4	17.8	60.339	404	34.6	5.1	29.5	24.9	16.4	19.3	14.8	82.1	24.2	0	85.8974	12.6	24	2.8	46.9
2044	SAN BORJA	231159	3181808	445	19.8	15.7	59.4697	420	34.3	7.9	26.4	25.9	16.4	19.3	15.3	110.4	22.9	0.1	71.5686	20.1	30.1	6	55.6
2085	SAN REGIS	230588	3166509	495	19.4	16.8	60	410	34.6	6.6	28	25.2	16.3	19.06	14.8	146.4	33.7	0.1	81.8182	25.8	51.2	4.2	81.6
8001	ASCENCION (SMN)	214162	3443746	1300	27.7	19.5	55.3977	613	36.7	1.5	35.2	24.8	14.1	21.3	10.6	255.3	59.4	6.1	83.7387	141.1	24.6	22.8	47.6
8004	BACHINIVA	279797	3184775	2017	22.2	17.4	55.7692	507	29.1	-2.1	31.2	18.5	10.5	16.8	7.1	391	117.5	5.5	119.881	283.8	20.9	43.4	30.8
8005	BALLEZA	366357	2982193	1567	27.3	18.7	55.8209	507	34.4	0.9	33.5	22.5	15.6	21.9	11.5	483.2	131.9	4.7	106.286	316.3	22.1	70.8	43.5
8352	BASASEACHIC	773545	3120636	2000	23.8	17.3	66.7954	312	28.2	2.3	25.9	19	12.9	16.2	11.6	1184	277.4	17.1	85.9639	664.9	110.2	157.9	213.2
8246	BASUCHIL	264936	3156945	2020	22.9	18.7	55.8209	529	30.2	-3.3	33.5	19.1	10.4	16.8	7.2	326.5	86.7	2.7	105.532	213.8	21.9	46.2	41.2
8161	BATOPILAS (SMN)	227136	2991257	678	32.4	15.5	51.6667	487	39.6	9.6	30	28.5	22.2	28.8	18.2	763.1	183.3	7.4	84.3101	424.4	66	81.3	151.1
8007	BATOPILAS I (DGE)	227096	2989410	570	32	15	48.2315	482	40.4	9.3	31.1	28.2	22.1	28.6	18	807.3	184.3	9.4	81.4076	431.2	70.1	107.4	161.8
8341	BATOPILAS II (DGE)	228208	2992342	570	33.4	16.5	53.0547	497	40.4	9.3	31.1	28.9	16.9	29.4	18.4	680.5	157.9	9.3	89.74	398.8	56.3	83.9	121.9
8303	C.E.M. CIUDAD DEPORTIVA	403945	3175144	1350	27	16.3	49.6951	601	34.8	2	32.8	24.4	15.8	23.2	11.2	425.6	102	4.9	104.802	235.7	26.6	65.9	34.8
8162	CAMARGO (DGE)	481924	3063984	1250	28.4	16.9	50	614	36.2	2.4	33.8	25.6	17.1	24.7	12.1	246.3	55.2	3.1	89.3488	148.9	13.1	45.2	17.7
8025	CAMARGO (SMN)	483099	3062382	1223	28	16.7	49.5549	609	35.8	2.1	33.7	25.2	16.7	24.3	11.9	350.6	86.7	3.8	93.4768	217.3	27.9	60.6	38.5
8167	CHINIPAS (DGE)	743653	3032424	440	33	18.9	56.0831	531	40.5	6.8	33.7	28.4	20.7	27.3	16.7	770.2	227.1	5.9	112.888	531.1	39.9	58.8	107.8
8037	COYAME (SMN)	474977	3258886	1216	28	19	50.8021	676	36.8	-0.6	37.4	25	15	23.3	9.8	358.1	76.2	3.9	83.0195	199.7	25.5	76.3	38.8
8038	CREEL (CFE)	240025	3072296	2348	21.1	19.1	57.0149	511	27.9	-5.6	33.5	17.1	8.2	14.2	5.2	694.3	134.9	19.3	68.3503	356.8	84.3	101.8	134.2
8026	CUAUHTEMOC	317137	3143485	1935	23.5	18.5	55.3892	526	30.9	-2.5	33.4	19.7	11.5	17.8	7.7	528.7	137.2	6.6	110.556	369.4	24.3	67.4	38.9
8044	DELICIAS (DGE)	454498	3118798	1173	28.5	17.5	51.1696	599	36.1	1.9	34.2	25.4	16.8	24.2	12.1	311.9	75.6	3.9	94.2379	193.9	18.1	56.2	28.4
8052	EL MULATO	580642	3251944	774	29.9	17.3	47.3973	766	39.3	2.8	36.5	29.1	16.8	26.5	11.8	81.6	21.7	1.4	789.487	12.5	14.5	7.3	24.6
8277	EL PILAR	734755	3111215	1350	27.3	17	54.8387	497	35	4	31	23.8	15.2	21.8	12.7	1076.6	237.4	21.9	79.8567	586.5	117	135.9	228.6
8322	EL VERGEL (CFE)	362122	2929954	2740	17.7	15.6	61.4173	344	22.8	-2.6	25.4	13.4	7.6	12.1	5.7	664.8	164.3	6.6	102.766	432.6	32	93.5	73.5
8062	ESCALON (SMN)	565825	2957994	1263	27.2	17.5	52.3952	575	34.2	0.8	33.4	23.6	16.1	23	11	294	67.8	1.4	78.549	158.2	22.1	66.3	33
8171	ESCALON (DGE)	564632	2958911	1263	28.1	17.8	51.2968	602	35.4	0.7	34.7	24.7	16.8	23.9	11.4	331.9	69.9	3.7	87.2727	191.9	20.8	76.6	27.6
8066	GALEANA	247924	3334170	1430	23.4	17.7	49.7191	656	32.3	-3.3	35.6	21.1	11.2	18.9	6.2	345.5	92.3	7.4	95.3535	217.1	30.2	37.1	47.4
8071	GUACHOCHI (CFE)	294270	2968114	2395	20	19.7	60.8025	473	26	-6.4	32.4	15.4	7	12.7	4.5	783	182.7	11.3	87.6737	455.2	70.8	103.9	128.4
8312	GUACHOCHI (DGE)	295543	2968247	2438	19.8	18.3	59.8039	450	25.7	-4.9	30.6	15.6	7.6	13.1	5.1	797.8	174.3	11.1	79.5994	436.3	77.3	105.3	152.3
8172	GUADALUPE Y CALVO (DGE)	302504	2889179	2279	21.8	17.5	61.8375	403	27.1	-1.2	28.3	17.2	10.3	15.4	7.9	1014.5	242.9	25.4	88.3509	589.6	93.6	145.9	169.5
8074	GUAPOCA (CFE)	762704	3225819	1385	26	19.9	55.2778	605	34.1	-1.9	36	22.5	12.3	19.3	8.5	717.6	164	11.2	83.8651	392.8	90.1	69	169.4
8075	GUERACHIC (CFE)	269074	2952785	685	33.3	17.8	56.1514	455	40.6	8.9	31.7	27.6	22.2	28.3	18.3	738.7	188.9	11.9	96.896	458.6	49.8	85.9	113.2
8028	GUERRERO (SMN)	256950	3160188	2004	23.6	19.7	57.7713	525	29.5	-4.6	34.1	19.4	10.4	16.7	7.2	499.2	137.5	7.6	106.315	336.9	32.6	64.1	49.3
8029	JIMENEZ (SMN)	508560	3002006	1380	29.2	18.1	51.8625	607	36.9	2	34.9	25.6	17.3	24.8	12.4	341.4	73.6	3.7	95.8844	211.8	13.9	69.6	23.1
8085	LA BOQUILLA	459327	3046745	1323	27.9	16.2	50.1548	590	35.4	3.1	32.3	25.2	17	24.3	12.2	258.3	66.4	2.3	102.4	171.5	10.1	47.2	14.8
8090	LA JUNTA	209074	3184390	1685	24.9	21.3	57.1046	595	32.6	-4.7	37.3	20.5	10.6	17.8	6.8	529.2	143.9	8.3	103.348	351.6	38	50.5	65.3
8270	LA MESA	405937	3183254	1250	23.5	17.7	54.6296	508	31.8	-0.6	32.4	19.4	12.7	18.6	8.3	298	69.7	4.9	87.2868	176.8	19.1	50.9	31.5
8350	LA SOLEDAD	613929	2975629	1130	33.4	21.2	60.5714	535	38.2	3.2	35	27.8	20.8	26.9	15.8	225.4	43.6	3.2	76.7005	122.3	17	52.5	17.6
8091	LA TRASQUILA	299428	3291345	1600	25.8	17.2	50.1458	614	34.2	-0.1	34.3	23.2	13.7	21.4	9.5	337.9	81.9	5.7	94.1924	212.4	24.5	48.6	36.3
8092	LAS BURRAS	457869	3154329	1093	29.6	19.7	53.5326	654	37	0.2	36.8	26.4	16.5	24	11.4	280.5	67	2.8	89.8354	164.6	17.3	56.2	25.5
8332	LAS LAJAS	316163	3326381	1450	25.2	16.5	47.1429	681	34.5	-0.5	35	23.7	13.1	21.4	8.4	290.9	70.6	4.9	95.5159	183.6	17.1	38.9	34.4
8096	LOPEZ MATEOS	271542	3151117	2065	24.3	22.1	57.5521	575	32.2	-6.2	38.4	19.1	9.9	16.9	6	530.2	155.2	10.5	112.483	358.6	36.1	55.2	65.4
8049	LUIS L. LEON	469637	3205655	1080	29	17.1	47.7654	687	37.8	2	35.8	27	17	25.4	11.6	308.9	68.5	5.2	86.779	173.7	18.4	56.4	27.5
8097	MADERA	777990	3232466	2100	21.1	20.1	55.2198	606	28.9	-7.5	36.4	17.7	7.3	14.4	3.6	733.2	153.8	14.2	74.5411	378.5	94.7	83.3	167.8
8019	MEOQUI (SMN)	451534	3127395	1150	27.8	16.4	47.8134	634	36.9	2.6	34.3	25.6	16.9	24.2	11.6	329.1	78.3	4.7	87.6408	199.3	29.7	63.3	37.1
8102	MEOQUI (DGE)	452594	3126837	1155	26.6	16.2	49.5413	587	35.2	2.5	32.7	23.6	16.5	23.5	11.3	237.9	51.8	3.8	119.663	141.1	21..6	50.7	19.5
8103	MESA DEL HURACAN	767879	3281403	2165	19.8	16.9	52.1605	550	27.7	-4.7	32.4	17.1	7.9	14.5	4.4	872.6	203.1	12.9	78.8738	479	110.1	94.2	174
8182	MORIS	743560	3116042	754	31.1	20.5	57.1031	561	38.2	2.3	35.9	26.6	17.5	24.3	13.8	434	108.5	7.8	87.1968	246	34.9	60.2	83.1
8104	NAMIQUIPA	265878	3238120	1888	23.5	19.8	55.7746	569	31.5	-4	35.5	19.7	10.4	17.4	6.5	482.3	118.6	6.5	98.8321	311.4	28	52.9	66.5
8106	NOROGACHI (CFE)	289623	3020068	2088	23	20.6	57.3816	554	30.4	-5.5	35.9	18.7	8.9	15.7	6.1	528.9	132.6	12.9	86.2222	304.7	61..1	86.3	79.1
8184	NUEVO CASAS GRANDES (DGE)	220208	3368189	1460	25.3	17.6	49.8584	663	34.1	-1.2	35.3	23.4	12.9	20.6	8.2	339.8	82.8	6.3	89.5222	204.6	30.7	35.6	52.3
8031	OJINAGA (SMN)	556532	3270665	800	30.3	16.9	46.049	767	38.9	2.2	36.7	29.8	18	27.6	12.1	229.3	41.5	3.5	60.398	103.9	25.4	54.7	33.8
8273	PARRAL A. EL HORMIGUERO	438762	2975508	1836	24.9	18.2	55.1515	522	31.6	-1.4	33	20.4	13.2	20	9.3	491.4	135.1	3.8	118.926	354.8	51.4	69.5	33.3
8219	PEÑITAS	782549	3239450	2135	19.8	16.9	54.5161	529	27.3	-3.7	31	16.8	8.3	14.6	4.9	541.5	129.8	9.1	79.7831	282.7	57	73	105.3
8326	PRESA ABRAHAM GONZALEZ	258235	3155233	2000	22.3	18.1	55.3517	542	29.3	-3.4	32.7	19	9.9	16.4	6.5	344.3	87.3	3.8	104.831	229.7	19.5	42.5	36.6
8185	PRESA CHIHUAHUA (DGE)	385909	3162379	1548	25.2	15.9	49.226	601	33.3	1	32.3	22.9	14	21.7	9.6	406.3	103.6	5.9	105.144	277	20.6	56.3	31.6
8113	PRESA CHIHUAHUA (SMN)	385921	3160840	1532	25.2	16	48.7805	600	33.2	0.4	32.8	22.8	14.1	21.7	9.5	436.3	120.2	4.5	110.402	304.9	21.2	63.9	26.5
8202	PRESA FRANCISCO I. MADERO	438397	3115885	1242	27.3	15	46.875	615	35.4	3.4	32	23.6	17.3	24.6	12.1	301.2	70.8	3.9	95.8621	190.8	15.1	46.5	24.4
8078	PRESA PARRAL	427594	2976183	1770	26.1	16.4	52.2293	523	32.9	1.5	31.4	22.4	15.4	22.2	11.2	488.3	133.1	2.7	113.549	336.4	19.2	99.5	22
8121	SAMALAYUCA	359554	3468501	1246	26.6	17.9	46.9816	776	36.7	-1.4	38.1	25.8	13.8	22.3	7.8	301.4	63.8	5.6	72.6437	153.4	25.6	42.6	63.6
8010	SAN BUENAVENTURA	261176	3304021	1560	24	16.4	48.2353	605	33.2	-0.8	34	21.8	12.8	20	8.3	372.9	95.6	3.6	104.938	256	26.8	38.3	50
8135	SAUCILLO	471004	3101145	1187	29.6	18.4	53.6443	591	37.1	2.8	34.3	26.1	17.4	24.5	12.9	318.7	74.5	5	88.9818	193.2	22.9	57.8	31.5
8141	TEJOLOCACHI (SMN)	236857	3178675	1948	22.9	19.9	56.3739	579	30.3	-5	35.3	19.1	9.3	16.2	5.8	456.2	116.8	9.4	98.9487	288.8	34.3	62.1	54.5
8142	TEMOSACHI (OBS)	225465	3205714	1932	23.9	20.8	56.5217	594	31.3	-5.5	36.8	20.1	10.1	16.8	6.2	445.4	118.7	7.2	95.8005	271	35	56.7	69.5
8152	VALLE DE ZARAGOZA (SMN)	419879	3037339	1340	28.5	18.5	53.9359	576	35.4	1.1	34.3	24.6	16.5	23.5	11.9	452.2	114.7	4	105.751	292.6	16.9	91.4	30.8
8155	VILLA AHUMADA	355054	3388310	1200	25.5	16.6	46.4986	733	34.6	-1.1	35.7	25	13.6	21.7	8	362.1	87.3	10.4	91.7685	219.7	33.6	46.3	43.7
8157	VILLA DE ALDAMA	411118	3190446	1270	27.6	15.3	44.3478	692	37.1	2.6	34.5	26.5	17	25.1	11.1	330.5	75.8	6.5	85.4035	195.7	29.7	58.1	32.3
8353	YEPACHIC	752572	3146664	1790	22.8	18.1	58.0128	477	29.7	-1.5	31.2	19	10.5	16.2	8.1	942.2	256.6	16.4	97.1069	570.1	91.8	118.6	151.5
2001	AGUA CALIENTE	551497	3552481	400	18.1	14.6	53.2847	460	33.2	5.8	27.4	24.4	14.4	18.3	13	265.8	60.4	1.2	88.5529	11.2	124.4	21.2	147.9
2151	AGUA DE CHALE	715632	3391648	5	23.3	9.5	37.2549	380	36.3	10.8	25.5	31.06	19	24.7	15.8	58.6	10.1	0	62.069	20	11.1	1.4	20.8
2003	BATAQUEZ	681318	3603169	23	22.9	17.8	48.3696	750	42.1	5.3	36.8	29.1	18.4	25.8	13.8	65.6	11.7	0	62.5	16.7	23.3	2.9	29.2
2005	BOQUILLA SANTA ROSA DE LA MISI	521063	3542859	250	16.6	13.2	56.6524	340	27.9	4.6	23.3	21.2	13.9	16.8	12.8	313.7	75	0.3	88.8561	8	151.1	22.8	157.8
2119	CANCIO	537654	3574837	450	17.7	15.4	51.1628	510	34.8	4.7	30.1	24.4	14	18.6	11.8	337.8	74.8	1.4	94.8454	14.8	151.7	20.8	175.6
2006	CHAPALA	755588	3264955	660	18.9	19.8	60.5505	440	36.4	3.7	32.7	24.7	15.7	19.5	13.7	121.3	21.4	0.5	69.3694	26.8	37.1	4.7	59.8
2008	COLONIA GUERRERO	597345	3398643	30	16.3	10.4	53.886	300.8	25.6	6.3	19.3	20.4	14.2	16.4	12.8	173.1	40.9	0	96.1039	9.3	71.9	9.6	88.3
2137	COLONIA MARIANA	658038	3570336	9	22.3	20	52.0833	730	42.8	4.4	38.4	31.5	17.2	24.6	13.6	57.6	9	0.2	55.1724	17.1	17.8	3.5	24.8
2139	COLONIA RODRIGUEZ	684667	3588534	17	21.8	18.7	50	730	41.5	4.1	37.4	31.1	17.3	24.2	13.06	43.6	7.4	0	58.6957	14.5	14	2.5	17.1
2146	COLONIA SAN PEDRO MARTIR	671387	3435143	416	19.8	20.7	52.5381	710	39.6	0.2	39.4	28.6	15.4	22.6	11.3	115.8	36.6	0.2	97.1698	71.4	16.6	2.6	26.9
2138	COLONIA SIETE	649217	3600297	7	22	23.6	59.2965	710	43.4	3.6	39.8	30.4	18.2	25.2	13.1	51	10.8	0.3	61.5385	11.6	9.3	1.2	20.8
2071	COLONIA VALLE DE LA TRINIDAD	623991	3469772	740	15.9	22.8	63.8655	620	34.5	-1.2	35.7	24.03	11.9	17.4	8.6	273.9	51.3	1	71.0084	57.4	93.1	13.8	130.2
2154	COLONIA ZACATECAS	683191	3548764	12	22.4	18.4	50.6887	720	41	4.7	36.3	31.4	17.6	24.8	13.7	54.7	10.4	0	63.6364	16.5	15.2	1	24.2
2141	COMPUERTA BENASSINI	677342	3605223	20	22.2	18.2	48.2759	750	41.8	4.1	37.7	31.5	17.8	24.9	13.2	60.4	9.4	0	54.7264	16.2	19.5	3.7	25.7
2011	DELTA	670396	3581011	12	23.3	18.5	50.6849	720	42.9	6.4	36.5	32.4	18.4	25.4	14.3	47.7	7.7	0	55.102	13.5	15	1	19.9
2114	EJIDO CARMEN SERDAN	539147	3567514	560	14.9	15.9	58.6716	410	30.2	3.1	27.1	20.2	11.4	15.2	10.4	279.9	73.6	0.9	99.5885	10.7	146.9	21.2	155.6
2164	EJIDO EL PORVENIR	608291	3552804	330	17.3	16.7	59.0106	420	33.1	4.8	28.3	23.1	13.5	17.1	12.7	274.2	73.8	0.6	96.8487	5.5	129.8	26.1	153.6
2089	EJIDO EMILIO LOPEZ ZAMORA	579310	3441443	180	17.3	12.3	58.5714	320	27.8	6.8	21	21.8	15.03	17.4	13.7	200.8	44	1.6	93.2203	12.3	97.4	15.2	102.4
2088	EJIDO HEROES DE LA INDEPENDENC	600783	3497729	1000	16.2	18	57.6923	510	33.9	2.7	31.2	23	12.4	17.2	10.5	282.7	42.1	0.1	65.7143	82.1	82.7	9.1	117.8
2091	EJIDO IGNACIO LOPEZ RAYON	570009	3461729	170	15.9	17.5	62.9496	340	30.3	2.5	27.8	20.6	13.5	16.03	12	272.3	58.3	0.6	92.3729	11.3	122.5	19.1	148.9
2086	EJIDO JACUME	575859	3606185	860	15.8	19.6	53.6986	630	36.6	0.1	36.5	23.8	11.5	17.7	8.6	215.6	40.7	0.8	71.4286	27.3	82.2	13.3	97
2012	EJIDO JOSE MARIA MORELOS	791686	3134026	20	16.8	10.3	52.0202	310	25.6	5.8	19.8	21.06	14.5	16.3	13.3	64.9	19.3	0	95.1562	4.2	22.7	0.9	40.5
2152	EJIDO JOSE MARIA PINO SUAREZ	587670	3582138	1380	12.1	17	53.9683	550	30.7	-0.8	31.5	19.5	7.9	13.03	6.2	308.3	48.3	2	62.782	62.9	110.5	19.7	131.5
2120	EJIDO MEXICO	575733	3437876	75	16.1	13.6	61.5385	307	26.9	4.8	22.1	20.3	13.6	15.9	12.7	196.9	49.5	0.1	100.575	4.1	90.9	8	124.9
2111	EJIDO NUEVO BAJA CALIFORNIA	602529	3376585	17	17.2	13.5	61.9266	280	27.6	5.8	21.8	21.03	14.9	16.7	14.06	133.3	36.9	0.3	97.5207	5.6	69.7	5.9	75.7
2163	EJIDO NUEVO LEON (OBS)	670023	3587628	11.4	23.2	18.9	49.3473	770	43.4	5.1	38.3	32.8	18.2	25.9	13.9	51.2	9.5	0	61.5385	12.5	13.3	1.4	22.2
2092	EJIDO SAN MATIAS	638559	3467244	968	16.8	16.9	55.2288	520	34.4	3.8	30.6	23.6	15.3	18.2	11.06	250	40.3	2.3	60.5505	77.4	79.6	14.1	96.4
2153	EJIDO URUAPAN	551690	3498291	195	17.4	17.3	58.6441	420	31.7	2.2	29.5	22.9	14.5	18.3	12.4	306.8	78.9	1.1	101.509	8.5	152.3	26.2	181.1
2093	EJIDO VALLE DE LA TRINIDAD	617719	3580596	780	15.1	20.3	57.6705	560	34.5	-0.7	35.2	22.9	11.06	15.7	9.06	225.7	43.5	1.3	73.2323	39.9	85.9	13.9	113.8
2079	EL ALAMAR	575331	3522484	710	17.8	13.8	56.5574	380	30.3	5.9	24.4	22.9	14.8	18.2	13.4	267.9	56.4	1	92.7039	5.8	121.9	26.2	151.9
2014	EL ALAMO	589706	3495749	1115	14.5	18.2	59.0909	490	32.2	1.4	30.8	21.1	10.8	15.3	9.3	279.4	50	0	67.3554	64.8	92.1	14	103.3
2124	EL CARRIZO II	529698	3594856	300	18.1	14.3	57.6613	370	31.9	7.1	24.8	23.2	14.9	18.2	13.6	237.5	49.5	1.1	87.9227	7.7	105.3	20.8	118.7
2101	EL CENTINELA	618086	3604901	50	24.5	14.2	40.5714	720	42.2	7.2	35	33.6	20.3	27.3	15.4	49.3	13.4	0	84.3137	18.6	19.1	0.8	19.8
2104	El CIPRES	538998	3517263	8	16.8	8.2	49.3976	280	24.1	7.5	16.6	20.8	14. 5	16.9	13.2	191.8	49.6	0.6	97.0414	3.8	99.5	16.4	105.4
2156	EL FLORIDO	516809	3592794	250	18.2	14.3	59.5833	340	31.6	7.6	24	22.9	15.3	18.5	14.1	213.1	56.2	0.4	101.658	3.8	108.9	16.7	127.5
2121	EL HONGO	565485	3597890	960	15.7	13.5	45.9184	590	32.9	3.5	29.4	23.9	10.8	16.7	8.9	317	60.8	1.7	77.0073	40.6	130.9	25	155.6
2020	EL MAYOR	662432	3555866	15	21.4	19.1	49.354	720	43.9	5.2	38.7	30.3	16.1	23.7	12.9	59	11.4	0	61.0169	21	15.2	2.4	21
2021	EL PINAL	566773	3560977	1320	12.7	14.4	56.4706	380	27.7	2.2	25.5	17.9	10	13.3	8.4	486.1	87.6	1.6	74.9157	65.3	198.7	32.3	226.1
2084	EL PROGRESO	674561	3316561	517	19.4	17.8	57.2347	503	36.8	5.7	31.1	26.3	15.6	19.8	13.8	130.2	24.8	0	85.5932	12.3	47.7	4.2	75
2022	EL ROSARIO	623063	3326059	40	19	14.7	66.5158	220	30.1	8	22.1	21.8	18	19.6	16.2	197.4	46.4	0.9	95.977	7.2	86.3	11.5	116.4
2023	EL SOCORRO	613391	3354895	26	16	11.9	62.6316	250	25	6	19	19.4	14	15.8	13.06	97.7	21.9	0.2	90.1099	4.1	45.2	4.4	50.9
2024	EL TESTERAZO	543832	3573384	380	18	19.8	58.0645	510	37.1	3	34.1	24.9	13.8	18.8	14.4	204.3	67	1.2	103.219	6.5	104.6	17.9	131.6
2025	ENSENADA (OBS)	537288	3524739	21	17.1	10.6	55.2083	310	26.1	6.9	19.2	21.4	14.5	17.2	13.5	246.7	59.2	0.6	90.2326	2.7	101.6	20.8	148.8
2110	GUAYAQUIL	683622	3316676	530	19.4	17.5	56.4516	520	36.1	5.1	31	26.5	15.5	20.03	13.4	90.9	17.6	0	67.0588	16.7	37.5	3.3	41.4
2004	IGNACIO ZARAGOZA -BELEN-	548489	3562197	540	16.2	17.5	56.0897	510	34.2	3	31.2	23.3	12.1	16.5	10.6	311.7	76.8	1	89.5167	12.9	144.3	21.1	170.5
2027	ISLA CEDROS	679231	3113503	3	22.5	7.1	56.3492	210	29.2	16.6	12.6	25.06	20.6	21.8	20.2	27.4	7	0	63.75	2.4	10.7	2	13.2
2096	LA CALENTURA	591680	3459956	210	18.7	18.7	63.6054	390	34.7	5.3	29.4	24.06	15.5	19	14.2	212.4	48.6	0.4	87.1658	14.6	97.9	14.4	120.3
2077	LA MISION	517821	3551751	20	17.1	12.4	57.4074	320	26.9	5.3	21.6	21.3	14.5	17.5	13.3	284.6	82.5	0	102.834	2.5	130.8	24	186.9
2029	LA PROVIDENCIA	580537	3426428	40	17.9	18.5	61.0561	408	33.7	3.4	30.3	23.5	15.1	18.2	13.2	254.3	54.8	0.5	92.7602	10.2	118.2	14.5	139.1
2030	LA PUERTA	530202	3600769	480	17.5	18.8	58.9342	490	35.2	3.3	31.9	24.1	13.6	18.2	12	378.5	79.6	1.8	87.6923	15.4	171	34.4	209.7
2102	LA VENTANA	684972	3479975	16	23.3	14.7	49.8305	580	38.3	8.8	29.5	30.4	19.7	25.3	16	32.5	6.7	0	67.5676	13.5	6.6	0.2	14.4
2032	LAS ESCOBAS	601851	3383475	30	16.9	13.4	62.9108	260	27.3	6	21.3	20.5	15.03	17.1	13.8	145.1	34	0.4	96.2567	4	66.5	7	86
2106	MANEADERO	540486	3506770	50	17.3	9.7	53.8889	280	25.7	7.7	18	21.06	15.03	17.3	13.9	219.7	47.8	1	96.3731	6.4	105.6	19.6	123.7
2033	MEXICALI (DGE)	643682	3615002	3	23.7	15.3	42.3823	780	42.9	6.8	36.1	33.4	18.9	26.7	14.3	73.3	11.9	0.1	59.1549	19.4	17.1	1.5	32.2
2041	NUEVO ROSARITO	791610	3171125	20	18.4	15.7	65.6904	310	30.6	6.7	23.9	22.9	15.9	17.8	15.06	118.8	24.1	0.2	78.8991	14	44	4.9	66.1
2036	OLIVARES MEXICANOS	530131	3545930	340	16.4	16.6	59.4982	410	31.3	3.4	27.9	21.8	13.1	16.7	11.8	304	67.7	0.9	90.4943	10.1	145.8	35.1	152.7
2107	PERCEBU	712292	3419031	4	21.9	13.1	44.5578	630	37.4	8	29.4	29.7	17.6	24.03	14.1	46.7	14.5	0	89.5833	26.7	4.7	0.1	7.7
2072	PRESA EMILIO LOPEZ ZAMORA	632655	3529747	43	17.6	10.8	55.3846	310	27	7.5	19.5	21.8	15.1	17.7	14.1	264.7	55.2	0.6	93.2755	6.5	130.4	22.4	138.5
2037	PRESA MORELOS	712859	3622004	40	23	17.1	46.7213	760	42.3	5.7	36.6	32.3	18.2	26.03	13.8	55.3	14.8	0.2	69.6429	11.4	12.7	1.9	27.9
2038	PRESA RODRIGUEZ	508668	3589981	120	18.2	12.4	55.8559	360	29.6	7.4	22.2	23.03	15.3	18.6	13.9	260.9	59.7	0.8	94.7137	6.2	122.3	21.3	149.8
2108	PUNTA BANDA	531635	3508771	15	16	9.2	55.0898	270	23.6	6.9	16.7	19.5	13. 8	16.3	12.8	257.5	62.3	0.2	99.1071	5.7	134.2	22.9	132.3
2039	PUNTA PRIETA	777631	3228898	325	19.6	18.1	60.5351	430	36.2	6.3	29.9	25.7	16.4	19.4	14.8	110.2	24	0	86.1386	9.5	43.8	2.9	59.9
2145	RANCHO WILLIAMS	699104	3611642	29	22.9	18.5	49.0716	760	42.3	4.6	37.7	32.3	17.9	25.4	13.5	64.7	10.3	1	42.8571	18.9	16.1	5	25.6
2043	SAN AGUSTIN	696227	3313597	552	18.1	19.3	57.1006	550	36.8	3	33.8	25.4	14.2	18.9	11.9	121.4	21.5	0.2	65.7658	23.9	40.7	4.5	58
2045	SAN CARLOS	550782	3516761	164	17.2	13.2	62.2642	305	28.8	7.6	21.2	21.4	14.6	17	14	269.5	62.2	2	90.5983	14.5	138	27.2	126.8
2046	SAN FELIPE	706621	3434662	10	23.3	12.6	44.523	604	37.5	9.2	28.3	30.6	19.4	25.5	15.7	41.5	8.8	0	72.7273	17.6	6.3	0.4	11.8
2148	SAN FELIPE (OBS)	706220	3434839	15	23.5	13.5	46.5517	620	38	9	29	31.3	18.9	25.3	15.9	88.8	34.4	0	115.476	26	12.7	0.9	16.4
2056	SAN VICENTE	571564	3466327	110	18.1	17	57.8231	420	33.1	3.7	29.4	23.8	14.9	18.6	13.1	235.5	49	0.7	93.6893	5.2	108.2	22.4	128.6
2058	SANTA CATARINA SUR	680847	3289438	317	19.7	20	62.6959	460	36.9	5	31.9	26.1	16.4	19.8	14.5	143.1	29.3	0.3	89.9225	9.5	54.3	5.2	84
2059	SANTA CLARA	663492	3439792	410	19.9	21.1	52.4876	730	40.8	0.6	40.2	28.9	15.5	22.6	11.1	155.9	43.2	0.3	84.1727	84.9	28.9	3.2	37.5
2060	SANTA CRUZ	631172	3416955	980	19.7	10.8	42.6877	503	32	6.7	25.3	26.1	15.8	20.6	14.1	288.1	61	0.9	83.1734	37.9	131	21.4	139.1
2063	SANTA MARIA DEL MAR	606786	3363818	28	15.5	13.8	64.186	280	26.3	4.8	21.5	19.5	13.3	15.3	12.3	170.5	39.5	0.2	99.3421	5	78.6	7.1	98.3
2109	SANTA ROSALITA	770033	3174335	8	18.5	12.8	67.3684	330	28.4	9.4	19	21.7	16.6	17.4	16.5	143.4	40.1	0	106.202	7.3	45	2.3	98.5
2064	SANTO DOMINGO	559084	3499963	250	19.3	13	58.8235	290	31.3	9.2	22.1	23.06	41.03	19.9	15.5	254.3	98.8	0	132.579	6.8	162.5	29	110.8
2065	SANTO TOMAS	556222	3517528	180	18.2	19.1	59.3168	470	35.8	3.6	32.2	24.5	14.8	19.2	12.6	294.4	70	0.6	103.529	7.9	145.6	20.2	174.1
2069	VALLE DE LAS PALMAS	532586	3581532	280	17.4	19.2	58.1818	505	36.2	3.2	33	24.1	13.5	18.1	11.7	234	53.6	0.9	91.7073	12.7	108.8	17.1	132.5
2118	VALLE DE SAN RAFAEL	572401	3531701	721	16.8	19	55.8824	550	35.8	1.8	34	24.06	12.6	17.8	10.5	270.9	52	1.7	76.7234	28.5	117.9	25.1	131.2
26227	EJIDO ISLITAS	696278	3581451	22	22.7	18.6	49.7326	7.60811	42.3	4.9	37.4	32.1	17.6	25.3	13.7	74.1	15.9	0.1	7.35204	23.2	18.3	2.5	31.3
26076	RIITO	697957	3557143	16	22.7	17.8	51.1494	6.99148	40.6	5.8	34.8	31.2	17.8	24.9	14.2	52.7	10.5	0.6	5.04918	16.6	12.8	7.4	16.6
26087	SAN LUIS RIO COLORADO (DGE)	710319	3595417	40	22.7	18.7	50.134	7.53374	42.4	5.1	37.3	32.03	18.2	25.7	13.8	52.2	9.2	0	6.30863	19.2	11.2	0.2	19.6

## Sheet: Soil_Mexicali
IDENTIFICATION	PCONTROL	CLAVE_250	NAME_250	DEPTH	ARCILLA	LIMO	SAND	PH	MO	CIC	SODIUM	X_COORD	Y_COORD
180001	1	H1103	SAN FELIPE	105	0	0	0	0	0	0	0	1.28877e+06	2.26815e+06
180007	7	H1103	SAN FELIPE	96	0	0	0	0	0	0	0	1.22371e+06	2.27099e+06
180008	8	H1103	SAN FELIPE	105	0	0	0	0	0	0	0	1.29245e+06	2.26213e+06
180010	10	H1103	SAN FELIPE	41	30	28	42	8	1	19.5	12	1.25435e+06	2.26505e+06
180010	10	H1103	SAN FELIPE	41	32	26	42	8.2	0.7	18	6.6	1.25435e+06	2.26505e+06
180012	12	H1103	SAN FELIPE	88	0	0	0	0	0	0	0	1.24593e+06	2.26348e+06
180013	13	H1103	SAN FELIPE	90	14	42	44	7.9	0.7	14	9	1.29349e+06	2.25707e+06
180013	13	H1103	SAN FELIPE	90	12	40	48	8	1.2	14.8	6	1.29349e+06	2.25707e+06
180013	13	H1103	SAN FELIPE	90	14	52	34	8.1	1.2	16.8	7	1.29349e+06	2.25707e+06
180014	14	H1103	SAN FELIPE	105	2	2	96	8.7	0.1	2.3	0.5	1.30192e+06	2.25035e+06
180014	14	H1103	SAN FELIPE	105	2	2	96	8.7	0.1	2	0.4	1.30192e+06	2.25035e+06
180014	14	H1103	SAN FELIPE	105	2	2	96	8.7	0.1	2	0.4	1.30192e+06	2.25035e+06
180015	15	H1103	SAN FELIPE	105	0	0	0	0	0	0	0	1.24781e+06	2.25519e+06
180016	16	H1103	SAN FELIPE	54	0	0	0	0	0	0	0	1.29866e+06	2.24964e+06
180017	17	H1103	SAN FELIPE	105	0	0	0	0	0	0	0	1.24826e+06	2.25343e+06
180018	18	H1103	SAN FELIPE	20	0	0	0	0	0	0	0	1.25431e+06	2.25006e+06
180019	19	H1103	SAN FELIPE	105	36	34	30	7.8	1.2	17.5	8.6	1.2556e+06	2.24945e+06
180019	19	H1103	SAN FELIPE	105	38	32	30	7.6	1.4	17.3	8.1	1.2556e+06	2.24945e+06
180019	19	H1103	SAN FELIPE	105	40	34	24	7.8	1	18.5	12.1	1.2556e+06	2.24945e+06
180019	19	H1103	SAN FELIPE	105	52	24	24	7.8	1	24.3	12.3	1.2556e+06	2.24945e+06
180019	19	H1103	SAN FELIPE	105	52	26	22	7.8	1.1	19.5	12	1.2556e+06	2.24945e+06
180020	20	H1103	SAN FELIPE	105	50	14	36	8.3	0.1	25	11.1	1.31966e+06	2.24191e+06
180020	20	H1103	SAN FELIPE	105	68	6	26	7	0.3	34.5	14.6	1.31966e+06	2.24191e+06
180020	20	H1103	SAN FELIPE	105	66	12	22	7.6	0.3	35	15.2	1.31966e+06	2.24191e+06
180021	21	H1103	SAN FELIPE	105	4	6	90	8.4	0.1	5.5	0.3	1.25528e+06	2.247e+06
180022	22	H1103	SAN FELIPE	105	0	0	0	0	0	0	0	1.25675e+06	2.24501e+06
180023	23	H1103	SAN FELIPE	105	0	0	0	0	0	0	0	1.30399e+06	2.24045e+06
180024	24	H1103	SAN FELIPE	9	4	24	72	8.3	0.1	4	0.6	1.25561e+06	2.24447e+06
180026	26	H1103	SAN FELIPE	105	44	34	22	8.1	0.4	27.3	11.2	1.30627e+06	2.23991e+06
180026	26	H1103	SAN FELIPE	105	46	34	20	8.6	0.2	26.5	11	1.30627e+06	2.23991e+06
180026	26	H1103	SAN FELIPE	105	42	36	20	8.9	0.1	21.8	14.5	1.30627e+06	2.23991e+06
180027	27	H1103	SAN FELIPE	105	0	0	0	0	0	0	0	1.30683e+06	2.23721e+06
180028	28	H1103	SAN FELIPE	105	0	0	0	0	0	0	0	1.2562e+06	2.24166e+06
180031	31	H1103	SAN FELIPE	105	0	0	0	0	0	0	0	1.25965e+06	2.23845e+06
180032	32	H1103	SAN FELIPE	105	0	0	0	0	0	0	0	1.31023e+06	2.23326e+06
180034	34	H1103	SAN FELIPE	105	0	0	0	0	0	0	0	1.24164e+06	2.23931e+06
180035	35	H1103	SAN FELIPE	105	0	0	0	0	0	0	0	1.25685e+06	2.23623e+06
180036	36	H1103	SAN FELIPE	105	0	0	0	0	0	0	0	1.31225e+06	2.23058e+06
180037	37	H1103	SAN FELIPE	48	16	10	74	6.2	1.4	7.8	0.1	1.19612e+06	2.24157e+06
180037	37	H1103	SAN FELIPE	48	18	30	52	6.5	0.8	7.8	0.1	1.19612e+06	2.24157e+06
180039	39	H1103	SAN FELIPE	22	0	0	0	0	0	0	0	1.25696e+06	2.23508e+06
180040	40	H1103	SAN FELIPE	79	8	26	66	8.2	0.3	11.5	3.1	1.25699e+06	2.23355e+06
180040	40	H1103	SAN FELIPE	79	6	14	80	8.1	0.3	7	2.3	1.25699e+06	2.23355e+06
180042	42	H1103	SAN FELIPE	105	0	0	0	0	0	0	0	1.32046e+06	2.22585e+06
180043	43	H1103	SAN FELIPE	105	0	0	0	0	0	0	0	1.25535e+06	2.23087e+06
180046	46	H1103	SAN FELIPE	23	0	0	0	0	0	0	0	1.21547e+06	2.23234e+06
180050	50	H1103	SAN FELIPE	105	0	0	0	0	0	0	0	1.25491e+06	2.22281e+06
180051	51	H1103	SAN FELIPE	105	14	42	44	7.7	2.3	6.5	3	1.25739e+06	2.22254e+06
180051	51	H1103	SAN FELIPE	105	16	40	44	7.8	0.8	10.5	5.2	1.25739e+06	2.22254e+06
180051	51	H1103	SAN FELIPE	105	18	54	28	8.1	0.6	15	5	1.25739e+06	2.22254e+06
180051	51	H1103	SAN FELIPE	105	18	58	24	8.1	0.2	18	6.5	1.25739e+06	2.22254e+06
180055	55	H1103	SAN FELIPE	105	0	0	0	0	0	0	0	1.25479e+06	2216846
180057	57	H1103	SAN FELIPE	105	4	6	90	8.2	0.1	4.8	0.1	1.24571e+06	2.21289e+06
180057	57	H1103	SAN FELIPE	105	4	6	90	8.1	0.1	5	0.1	1.24571e+06	2.21289e+06
180057	57	H1103	SAN FELIPE	105	4	10	86	8.2	0.2	4	0.1	1.24571e+06	2.21289e+06
180057	57	H1103	SAN FELIPE	105	12	12	76	8.2	0.1	7	0.5	1.24571e+06	2.21289e+06
180058	58	H1103	SAN FELIPE	40	2	6	92	8.2	0.5	3.3	0.1	1.25578e+06	2.21103e+06
180058	58	H1103	SAN FELIPE	40	2	4	94	8.2	0.2	3	0.1	1.25578e+06	2.21103e+06
180058	58	H1103	SAN FELIPE	40	2	4	94	8.2	0.3	2.5	0.1	1.25578e+06	2.21103e+06
180059	59	H1103	SAN FELIPE	105	0	0	0	0	0	0	0	1.27086e+06	2.20468e+06
180060	60	H1103	SAN FELIPE	105	6	10	84	8.3	0.6	6	0.1	1.24579e+06	2.20488e+06
180060	60	H1103	SAN FELIPE	105	8	20	72	8.4	0.1	6.8	0.1	1.24579e+06	2.20488e+06
180060	60	H1103	SAN FELIPE	105	6	18	76	8	0.4	6.8	0.6	1.24579e+06	2.20488e+06
180060	60	H1103	SAN FELIPE	105	4	16	80	8	0.3	4	0.9	1.24579e+06	2.20488e+06
180062	62	H1103	SAN FELIPE	105	6	18	76	7.4	0.2	6	0.1	1.20717e+06	2.20189e+06
180062	62	H1103	SAN FELIPE	105	6	18	76	7.6	0.2	6.3	0.1	1.20717e+06	2.20189e+06
180062	62	H1103	SAN FELIPE	105	10	24	66	7.8	0.3	6.8	0.1	1.20717e+06	2.20189e+06
180062	62	H1103	SAN FELIPE	105	12	22	66	8.3	0.3	9.3	0.1	1.20717e+06	2.20189e+06
180064	64	H1103	SAN FELIPE	65	14	18	68	6.8	0.8	4	0.1	1.20516e+06	2.19958e+06
180064	64	H1103	SAN FELIPE	65	10	18	72	7.1	0.5	5.5	0.1	1.20516e+06	2.19958e+06
180064	64	H1103	SAN FELIPE	65	32	8	60	7.6	0.1	16	0.6	1.20516e+06	2.19958e+06
180065	65	H1103	SAN FELIPE	105	2	12	86	7.6	0.3	3.3	0.1	1.22365e+06	2.19566e+06
180065	65	H1103	SAN FELIPE	105	2	6	92	8	0.1	3.8	0.1	1.22365e+06	2.19566e+06
180065	65	H1103	SAN FELIPE	105	2	8	90	8.2	0.2	4	0.1	1.22365e+06	2.19566e+06
180067	67	H1103	SAN FELIPE	105	0	0	0	0	0	0	0	1.20177e+06	2193858
180070	70	H1103	SAN FELIPE	105	0	0	0	0	0	0	0	1.22813e+06	2.18501e+06
180071	71	H1103	SAN FELIPE	105	18	52	30	7.7	1.6	20.5	8.8	1.2685e+06	2.18207e+06
180071	71	H1103	SAN FELIPE	105	26	58	16	8	0.3	28.8	11.8	1.2685e+06	2.18207e+06
180072	72	H1103	SAN FELIPE	105	28	42	30	7.7	4.1	26.8	5.7	1.22755e+06	2.18266e+06
180072	72	H1103	SAN FELIPE	105	26	40	34	8.2	1.4	22.3	10.9	1.22755e+06	2.18266e+06
180072	72	H1103	SAN FELIPE	105	40	36	24	8.4	0.8	19.3	14.1	1.22755e+06	2.18266e+06
180072	72	H1103	SAN FELIPE	105	26	36	38	8.6	0.6	12.8	10.2	1.22755e+06	2.18266e+06
180076	76	H1103	SAN FELIPE	105	4	6	90	8.5	1.3	4	0.2	1.27026e+06	2.16641e+06
180076	76	H1103	SAN FELIPE	105	10	10	80	8	0.3	8	0.3	1.27026e+06	2.16641e+06
180076	76	H1103	SAN FELIPE	105	14	8	78	8.5	0.3	7.5	0.2	1.27026e+06	2.16641e+06
180078	78	H1103	SAN FELIPE	45	6	16	78	8.2	0.8	7	0.1	1.24897e+06	2.16249e+06
180078	78	H1103	SAN FELIPE	45	6	14	80	8.4	0.4	7.5	0.1	1.24897e+06	2.16249e+06
180079	79	H1103	SAN FELIPE	43	12	14	74	8.4	0.8	13.8	0.1	1.24633e+06	2.1622e+06
182003	3	H110506	CARDENAS	53	0	0	0	0	0	0	0	1.20476e+06	2.16314e+06
182004	4	H110506	CARDENAS	105	2	10	88	8.3	0.1	3.8	0.1	1.23439e+06	2.16011e+06
182006	6	H110506	CARDENAS	105	8	20	72	8.5	0.2	3.8	0.3	1.27279e+06	2.15448e+06
182006	6	H110506	CARDENAS	105	6	16	78	9.4	0.2	3.5	1.2	1.27279e+06	2.15448e+06
182009	9	H110506	CARDENAS	105	2	8	90	8.3	0.1	3	0.3	1.27153e+06	2.15111e+06
182009	9	H110506	CARDENAS	105	2	2	96	8.5	0.2	3	0.3	1.27153e+06	2.15111e+06
182015	15	H110506	CARDENAS	105	2	6	92	7.9	0.1	2.5	0.2	1.24015e+06	2.14458e+06
182015	15	H110506	CARDENAS	105	4	4	92	8.1	0.1	2.5	0.2	1.24015e+06	2.14458e+06
182015	15	H110506	CARDENAS	105	6	16	78	8.3	0.1	4.5	0.2	1.24015e+06	2.14458e+06
182018	18	H110506	CARDENAS	105	2	6	92	8	0.1	2.5	0.2	1.23699e+06	2.14439e+06
182019	19	H110506	CARDENAS	38	2	2	96	8	0.2	2.3	0.2	1.21742e+06	2.14328e+06
238001	1	I1112	MEXICALI	0	2	2	0	8.1	0.1	3.3	0.3	1.29418e+06	2.3433e+06
238002	2	I1112	MEXICALI	105	62	16	0	8.2	0.8	30.8	3.9	1.21326e+06	2.34572e+06
238002	2	I1112	MEXICALI	105	66	12	0	8.3	0.3	34.3	9.6	1.21326e+06	2.34572e+06
238002	2	I1112	MEXICALI	105	64	16	0	7.2	0.3	32	10.3	1.21326e+06	2.34572e+06
238003	3	I1112	MEXICALI	105	10	24	0	8.1	0.8	10.3	0.5	1.22407e+06	2.34195e+06
238003	3	I1112	MEXICALI	105	8	14	0	8	0.1	8	0.5	1.22407e+06	2.34195e+06
238003	3	I1112	MEXICALI	105	2	2	0	8	0.1	3.8	0.3	1.22407e+06	2.34195e+06
238003	3	I1112	MEXICALI	105	8	20	0	8	0.1	7.3	1.6	1.22407e+06	2.34195e+06
238004	4	I1112	MEXICALI	105	34	18	0	8	1	18.8	1.4	1.25212e+06	2.33831e+06
238004	4	I1112	MEXICALI	105	16	46	0	8.1	0.3	9.5	0.9	1.25212e+06	2.33831e+06
238004	4	I1112	MEXICALI	105	18	44	0	8.1	0.2	11.3	1.1	1.25212e+06	2.33831e+06
238005	5	I1112	MEXICALI	105	12	52	0	8.1	0.8	13	0.9	1.28538e+06	2.33415e+06
238005	5	I1112	MEXICALI	105	14	52	0	8.2	0.8	12.8	1.4	1.28538e+06	2.33415e+06
238005	5	I1112	MEXICALI	105	18	52	0	8.1	0.7	16.3	2.6	1.28538e+06	2.33415e+06
238005	5	I1112	MEXICALI	105	10	40	0	8.1	0.4	8	1.2	1.28538e+06	2.33415e+06
238006	6	I1112	MEXICALI	105	60	16	0	8.2	0.8	32.5	3.9	1.21573e+06	2.34021e+06
238006	6	I1112	MEXICALI	105	62	18	0	8.4	0.4	33.3	11.8	1.21573e+06	2.34021e+06
238006	6	I1112	MEXICALI	105	62	16	0	8.4	0.3	35	12.4	1.21573e+06	2.34021e+06
238007	7	I1112	MEXICALI	105	26	44	0	8.1	0.2	15	1	1.2525e+06	2.33438e+06
238007	7	I1112	MEXICALI	105	38	40	0	8.2	0.8	21.8	2.4	1.2525e+06	2.33438e+06
238007	7	I1112	MEXICALI	105	20	52	0	8.5	0.7	10.8	3.5	1.2525e+06	2.33438e+06
238008	8	I1112	MEXICALI	105	46	24	0	8.2	1.3	25.8	3.3	1.23924e+06	2.33139e+06
238008	8	I1112	MEXICALI	105	60	16	0	8.3	0.4	30.8	8.9	1.23924e+06	2.33139e+06
238008	8	I1112	MEXICALI	105	60	20	0	8.3	0.5	32.3	7.4	1.23924e+06	2.33139e+06
238009	9	I1112	MEXICALI	105	6	4	0	8.1	0.1	6.5	0.3	1.19632e+06	2.33147e+06
238009	9	I1112	MEXICALI	105	4	4	0	8.1	0.1	6	0.5	1.19632e+06	2.33147e+06
238010	10	I1112	MEXICALI	105	32	20	0	7.6	2.4	20	16.5	1.20238e+06	2.3312e+06
238010	10	I1112	MEXICALI	105	38	36	0	7.5	1.4	23.3	15.5	1.20238e+06	2.3312e+06
238010	10	I1112	MEXICALI	105	18	50	0	7.9	0.3	13	4.6	1.20238e+06	2.3312e+06
238011	11	I1112	MEXICALI	105	46	32	0	8.1	0.9	22.5	18.4	1.23906e+06	2.32435e+06
238011	11	I1112	MEXICALI	105	58	22	0	7.9	0.7	31.3	14.3	1.23906e+06	2.32435e+06
238011	11	I1112	MEXICALI	105	54	22	0	7.9	0.6	29	6.3	1.23906e+06	2.32435e+06
238011	11	I1112	MEXICALI	105	54	28	0	8.2	0.5	29.8	10.3	1.23906e+06	2.32435e+06
238012	12	I1112	MEXICALI	105	6	44	0	8.1	0.6	7	0.6	1.26947e+06	2.3186e+06
238012	12	I1112	MEXICALI	105	6	46	0	8.1	0.4	7.5	0.6	1.26947e+06	2.3186e+06
238012	12	I1112	MEXICALI	105	4	42	0	8	0.3	6.3	0.6	1.26947e+06	2.3186e+06
238013	13	I1112	MEXICALI	105	22	28	0	7.5	1.2	11.8	6.8	1.1999e+06	2.32453e+06
238013	13	I1112	MEXICALI	105	42	30	0	7.7	1	27.8	21	1.1999e+06	2.32453e+06
238013	13	I1112	MEXICALI	105	44	30	0	8	0.8	29.5	26	1.1999e+06	2.32453e+06
238013	13	I1112	MEXICALI	105	40	26	0	8.3	0.8	27.8	18.4	1.1999e+06	2.32453e+06
238014	14	I1112	MEXICALI	105	2	0	0	8.1	0.2	3	0.3	1.3137e+06	2.31072e+06
238014	14	I1112	MEXICALI	105	2	2	0	8.1	0.1	3.5	0.3	1.3137e+06	2.31072e+06
238015	15	I1112	MEXICALI	105	2	0	0	8.1	0.1	2.5	0.1	1.19565e+06	2.321e+06
238015	15	I1112	MEXICALI	105	2	0	0	8.1	0.1	2.3	0.1	1.19565e+06	2.321e+06
238017	17	I1112	MEXICALI	110	64	20	0	7.9	1.7	27.5	14.6	1.24555e+06	2.31277e+06
238017	17	I1112	MEXICALI	110	64	22	0	8.3	0.9	30	12.2	1.24555e+06	2.31277e+06
238017	17	I1112	MEXICALI	110	64	18	0	8.1	1	33	16.8	1.24555e+06	2.31277e+06
238017	17	I1112	MEXICALI	110	2	6	0	9.3	0.1	3.5	1.2	1.24555e+06	2.31277e+06
238021	21	I1112	MEXICALI	105	6	54	0	7.8	0.8	9	0.1	1.26287e+06	2.30222e+06
238021	21	I1112	MEXICALI	105	2	60	0	7.9	0.3	3.3	0.9	1.26287e+06	2.30222e+06
238021	21	I1112	MEXICALI	105	4	62	0	8.1	0.6	8.5	3.3	1.26287e+06	2.30222e+06
238022	22	I1112	MEXICALI	105	2	22	0	8.1	0.1	6.5	0.5	1.21836e+06	2.30339e+06
238023	23	I1112	MEXICALI	105	16	60	0	7.6	1.1	12.5	6.9	1.26285e+06	2.29846e+06
238023	23	I1112	MEXICALI	105	16	58	0	7.8	1	12.8	5.6	1.26285e+06	2.29846e+06
238023	23	I1112	MEXICALI	105	2	22	0	8.2	0.2	5	2.3	1.26285e+06	2.29846e+06
238023	23	I1112	MEXICALI	105	38	34	0	7.8	0.5	24	9.6	1.26285e+06	2.29846e+06
238025	25	I1112	MEXICALI	105	2	0	0	7.8	0.2	3	0.2	1.20294e+06	2.30111e+06
238025	25	I1112	MEXICALI	105	2	4	0	8.2	0.1	2.5	0.1	1.20294e+06	2.30111e+06
238026	26	I1112	MEXICALI	105	72	12	0	8.2	0.9	35.6	10.2	1.24398e+06	2.29247e+06
238026	26	I1112	MEXICALI	105	72	14	0	8.2	1	35	9.4	1.24398e+06	2.29247e+06
238026	26	I1112	MEXICALI	105	68	12	0	8.2	0.6	33.8	7.4	1.24398e+06	2.29247e+06
238027	27	I1112	MEXICALI	105	12	18	0	8	0.1	10	0.9	1.2555e+06	2.29027e+06
238027	27	I1112	MEXICALI	105	12	30	0	7.9	0.6	8.8	1.4	1.2555e+06	2.29027e+06
238027	27	I1112	MEXICALI	105	32	48	0	7.5	0.7	35	5.7	1.2555e+06	2.29027e+06
238028	28	I1112	MEXICALI	105	12	18	0	7.6	0.7	11	0.9	1.27127e+06	2.28786e+06
238028	28	I1112	MEXICALI	105	10	62	0	7.9	0.6	10	1.3	1.27127e+06	2.28786e+06
238028	28	I1112	MEXICALI	105	12	60	0	8.2	0.1	11	1.2	1.27127e+06	2.28786e+06
238029	29	I1112	MEXICALI	105	58	24	0	7.2	0.9	30.5	2.8	1.2683e+06	2.28636e+06
238029	29	I1112	MEXICALI	105	56	12	0	7.4	0.7	31.8	3.6	1.2683e+06	2.28636e+06
238031	31	I1112	MEXICALI	105	8	54	0	8.4	0.5	6.3	1.8	1.24772e+06	2.2873e+06
238031	31	I1112	MEXICALI	105	6	34	0	8.4	0.4	6	1.4	1.24772e+06	2.2873e+06
238031	31	I1112	MEXICALI	105	62	18	0	8.3	0.8	36	5.8	1.24772e+06	2.2873e+06
238032	32	I1112	MEXICALI	105	2	0	0	8.7	0.1	3	0.2	1.22422e+06	2.28556e+06
238033	33	I1112	MEXICALI	30	2	26	0	8.5	0.2	5.8	2.5	1.24226e+06	2.28283e+06
238035	35	I1112	MEXICALI	105	56	26	0	7.9	1.4	35	2.3	1.27045e+06	2.27846e+06
238035	35	I1112	MEXICALI	105	54	6	0	7.8	1.3	36.8	3.1	1.27045e+06	2.27846e+06
238035	35	I1112	MEXICALI	105	32	32	0	7.8	0.6	22.5	1.6	1.27045e+06	2.27846e+06
238036	36	I1112	MEXICALI	22	12	26	0	8	1.1	12.8	8.9	1.22935e+06	2.28112e+06
238036	36	I1112	MEXICALI	22	4	12	0	7.8	0.2	4.8	1.7	1.22935e+06	2.28112e+06
238037	37	I1112	MEXICALI	105	2	2	0	8.6	0.1	3	0.5	1.28221e+06	2.27422e+06
238037	37	I1112	MEXICALI	105	2	14	0	7.8	0.5	3.5	1.2	1.28221e+06	2.27422e+06
238038	38	I1112	MEXICALI	105	48	28	0	7	1.2	27.3	5.3	1.25744e+06	2.27599e+06
238038	38	I1112	MEXICALI	105	50	24	0	7.2	1.2	29.3	13.6	1.25744e+06	2.27599e+06
238038	38	I1112	MEXICALI	105	42	26	0	7.6	0.5	23.8	13.3	1.25744e+06	2.27599e+06
238038	38	I1112	MEXICALI	105	40	36	0	7.9	0.3	23	12.8	1.25744e+06	2.27599e+06
238039	39	I1112	MEXICALI	105	44	38	0	7.8	2.7	24.3	4.6	1.24485e+06	2.27498e+06
238039	39	I1112	MEXICALI	105	42	40	0	8.1	1	22.5	11.5	1.24485e+06	2.27498e+06
238039	39	I1112	MEXICALI	105	44	40	0	8.3	0.8	23.5	13.7	1.24485e+06	2.27498e+06
238039	39	I1112	MEXICALI	105	56	24	0	8.3	0.6	27	11.6	1.24485e+06	2.27498e+06

## Sheet: Soil_Santa Cruz
IDENTIFICATION	PCONTROL	CLAVE_250	NAME_250	DEPTH	ARCILLA	LIMO	SAND	PH	MO	CIC	SODIUM	X_COORD	Y_COORD
190015	15	H1202	NOGALES	13	12	26	62	6.6	2	12.3	0.3	1.64813e+06	2165635
190016	16	H1202	NOGALES	32	16	18	66	6.8	1.8	13.8	0.1	1.65091e+06	2.16465e+06
190018	18	H1202	NOGALES	50	50	20	30	7.7	1.8	34.8	0.7	1.68784e+06	2.1614e+06
190019	19	H1202	NOGALES	75	4	12	84	6.6	0.8	4	0.2	1.65971e+06	2163079
190019	19	H1202	NOGALES	75	4	20	76	6.7	0.3	3.5	0.2	1.65971e+06	2163079
190021	21	H1202	NOGALES	18	34	12	54	6.3	1.8	18.8	0.3	1.7219e+06	2.15679e+06
190022	22	H1202	NOGALES	26	14	14	72	6.5	2.6	10.5	0.3	1.66365e+06	2.16107e+06
190022	22	H1202	NOGALES	26	28	16	56	7	1.7	19.5	0.4	1.66365e+06	2.16107e+06
190023	23	H1202	NOGALES	105	24	26	50	8	1.8	18.3	0.3	1.6794e+06	2.15974e+06
190023	23	H1202	NOGALES	105	2	8	90	8	0.3	3	0.2	1.6794e+06	2.15974e+06
190023	23	H1202	NOGALES	105	28	40	32	8	1.8	29.5	0.5	1.6794e+06	2.15974e+06
190023	23	H1202	NOGALES	105	18	52	30	8.1	0.7	17.8	0.4	1.6794e+06	2.15974e+06
190023	23	H1202	NOGALES	105	20	28	52	8.1	0.5	18	0.9	1.6794e+06	2.15974e+06
190024	24	H1202	NOGALES	34	10	22	68	5.9	1.6	6.3	0.1	1.677e+06	2.15821e+06
190024	24	H1202	NOGALES	34	12	26	62	6.6	0.8	5.8	0.1	1.677e+06	2.15821e+06
190027	27	H1202	NOGALES	105	26	34	40	7.1	1.3	20.8	0.3	1.7182e+06	2.15239e+06
190028	28	H1202	NOGALES	12	18	18	64	5.8	0.1	8	0.2	1.71531e+06	2.15239e+06
190030	30	H1202	NOGALES	94	18	20	62	6	2	9.3	0.3	1.70006e+06	2.15142e+06
190030	30	H1202	NOGALES	94	24	24	52	6.5	1.7	12	0.4	1.70006e+06	2.15142e+06
190031	31	H1202	NOGALES	20	26	20	54	8.1	2.4	28.5	0.3	1.71489e+06	2.15003e+06
190032	32	H1202	NOGALES	16	28	22	50	7.5	3.3	28.5	0.3	1.66546e+06	2.15196e+06
190033	33	H1202	NOGALES	48	30	20	50	6.8	1.6	28.5	0.4	1.71404e+06	2.14696e+06
190033	33	H1202	NOGALES	48	28	20	52	7.4	1.4	28	1	1.71404e+06	2.14696e+06
190034	34	H1202	NOGALES	90	12	28	60	6.9	1.8	13	0.1	1.66489e+06	2.14975e+06
190034	34	H1202	NOGALES	90	14	22	64	7.6	1.5	15	0.2	1.66489e+06	2.14975e+06
190034	34	H1202	NOGALES	90	6	20	74	7.9	0.9	6.8	0.1	1.66489e+06	2.14975e+06
190036	36	H1202	NOGALES	42	8	28	64	6.2	1.1	4	0.1	1.66426e+06	2.14715e+06
190042	42	H1202	NOGALES	105	12	28	60	6	1.3	8	0.2	1.70279e+06	2.14182e+06
190042	42	H1202	NOGALES	105	18	28	54	6.5	1.2	11.8	0.3	1.70279e+06	2.14182e+06
190042	42	H1202	NOGALES	105	50	14	36	7.4	1.4	28	1.7	1.70279e+06	2.14182e+06
190043	43	H1202	NOGALES	105	18	20	62	6.9	1.8	22	0.2	1.66819e+06	2.14341e+06
190043	43	H1202	NOGALES	105	22	16	62	7.2	1.4	22.8	0.3	1.66819e+06	2.14341e+06
190045	45	H1202	NOGALES	33	8	20	72	8.1	1.4	10	0.1	1.6734e+06	2.14077e+06
190045	45	H1202	NOGALES	33	10	12	78	8.1	0.5	10.3	0.2	1.6734e+06	2.14077e+06
190052	52	H1202	NOGALES	23	4	20	76	6.1	1.1	5	0.2	1.66423e+06	2.13681e+06
190053	53	H1202	NOGALES	16	14	26	60	5.2	2.7	9.5	0.2	1.71183e+06	2.1337e+06
190054	54	H1202	NOGALES	70	14	20	66	6	1.8	10.5	0.3	1.67007e+06	2.13469e+06
190054	54	H1202	NOGALES	70	20	22	52	6.6	1.3	13	0.3	1.67007e+06	2.13469e+06
190056	56	H1202	NOGALES	19	12	24	64	5.2	1.2	12.3	0.3	1.71725e+06	2.13032e+06
190058	58	H1202	NOGALES	22	20	42	38	7	1.4	13.3	0.2	1.64868e+06	2.13174e+06
190059	59	H1202	NOGALES	46	10	10	80	5.9	3.6	11.3	0.1	1.69761e+06	2.12824e+06
190059	59	H1202	NOGALES	46	8	12	80	6	0.3	10	0.2	1.69761e+06	2.12824e+06
190060	60	H1202	NOGALES	36	22	26	52	6.5	1.7	14.3	0.2	1.70234e+06	2.12663e+06
190060	60	H1202	NOGALES	36	28	26	46	7	1.2	28.5	0.3	1.70234e+06	2.12663e+06
190061	61	H1202	NOGALES	30	10	28	62	6	3.6	15	0.2	1.7007e+06	2.12685e+06
190061	61	H1202	NOGALES	30	16	36	48	6.4	1	11.8	0.3	1.7007e+06	2.12685e+06
190062	62	H1202	NOGALES	35	10	14	76	6.5	3	14.5	0.2	1.69308e+06	2.12798e+06
190063	63	H1202	NOGALES	53	6	12	82	6.8	1	8	0.1	1.6834e+06	2.12802e+06
190063	63	H1202	NOGALES	53	8	10	82	7.4	0.4	9.5	0.1	1.6834e+06	2.12802e+06
196001	1	H1205	CANANEA	55	12	22	66	4.8	2.9	6	0.2	1648211	2.12937e+06
196001	1	H1205	CANANEA	55	16	18	66	6.1	0.8	3.3	0.2	1648211	2.12937e+06
196001	1	H1205	CANANEA	55	14	18	68	6.2	0.1	3.3	0.2	1648211	2.12937e+06
196004	4	H1205	CANANEA	32	16	34	50	6	2.5	11.3	0.4	1.66293e+06	2.12635e+06
196004	4	H1205	CANANEA	32	12	38	50	6.2	0.5	8.3	0.2	1.66293e+06	2.12635e+06
196007	7	H1205	CANANEA	87	0	0	0	0	0	0	0	1.65499e+06	2.12425e+06
196009	9	H1205	CANANEA	65	18	18	64	6.6	2.6	15.8	0.2	1.69306e+06	2120835
196009	9	H1205	CANANEA	65	22	14	64	6.6	1.7	19.3	0.2	1.69306e+06	2120835

## Sheet: Soil_Janos
IDENTIFICATION	PCONTROL	CLAVE_250	NAME_250	DEPTH	ARCILLA	LIMO	SAND	PH	MO	CIC	SODIUM	X_COORD	Y_COORD
192010	10	H1203	AGUA PRIETA	105	16	14	60	7.8	0.7	11.8	0.5	1.91154e+06	2.15939e+06
192010	10	H1203	AGUA PRIETA	105	24	14	62	8.1	0.5	20	0.5	1.91154e+06	2.15939e+06
192010	10	H1203	AGUA PRIETA	105	24	18	58	8.1	0.4	20.8	0.9	1.91154e+06	2.15939e+06
192010	10	H1203	AGUA PRIETA	105	18	24	58	8.1	0.1	17.3	1.1	1.91154e+06	2.15939e+06
192011	11	H1203	AGUA PRIETA	105	22	32	46	6.9	1.5	11.8	0.4	1.84494e+06	2.1558e+06
192011	11	H1203	AGUA PRIETA	105	20	24	56	7	1.2	11.5	0.4	1.84494e+06	2.1558e+06
192011	11	H1203	AGUA PRIETA	105	18	12	70	7.1	1	9	0.5	1.84494e+06	2.1558e+06
192011	11	H1203	AGUA PRIETA	105	36	20	44	6.9	0.7	10.3	0.4	1.84494e+06	2.1558e+06
192011	11	H1203	AGUA PRIETA	105	10	8	82	7	0.1	5	0.4	1.84494e+06	2.1558e+06
192011	11	H1203	AGUA PRIETA	105	6	18	76	7.3	0.1	2.8	0.3	1.84494e+06	2.1558e+06
192012	12	H1203	AGUA PRIETA	105	32	22	46	8.1	1.7	24.3	0.3	1.91682e+06	2.15318e+06
192012	12	H1203	AGUA PRIETA	105	48	26	26	8.1	2.2	32.5	0.4	1.91682e+06	2.15318e+06
192012	12	H1203	AGUA PRIETA	105	48	28	24	8.1	1.3	32.5	0.4	1.91682e+06	2.15318e+06
192012	12	H1203	AGUA PRIETA	105	44	30	26	7.9	0.9	30	0.5	1.91682e+06	2.15318e+06
192012	12	H1203	AGUA PRIETA	105	20	18	62	8	0.1	12.5	0.5	1.91682e+06	2.15318e+06
192016	16	H1203	AGUA PRIETA	105	38	20	42	7.9	1.3	30.5	0.5	1.83675e+06	2.15476e+06
192016	16	H1203	AGUA PRIETA	105	38	14	48	8	0.5	30.3	0.5	1.83675e+06	2.15476e+06
192016	16	H1203	AGUA PRIETA	105	38	20	42	8	0.4	31.3	0.7	1.83675e+06	2.15476e+06
192017	17	H1203	AGUA PRIETA	105	18	26	56	6.1	1	7.8	0.4	1.84062e+06	2.15447e+06
192017	17	H1203	AGUA PRIETA	105	38	18	44	6.7	0.9	23.3	0.4	1.84062e+06	2.15447e+06
192017	17	H1203	AGUA PRIETA	105	42	14	44	7.8	0.4	26.8	0.5	1.84062e+06	2.15447e+06
192017	17	H1203	AGUA PRIETA	105	40	20	40	7.8	0.4	28.8	0.5	1.84062e+06	2.15447e+06
192018	18	H1203	AGUA PRIETA	105	18	24	58	6.4	1	9	0.5	1.84466e+06	2.15361e+06
192018	18	H1203	AGUA PRIETA	105	32	20	48	6.7	1.3	17.5	0.5	1.84466e+06	2.15361e+06
192018	18	H1203	AGUA PRIETA	105	46	16	38	7.4	1	26	0.6	1.84466e+06	2.15361e+06
192018	18	H1203	AGUA PRIETA	105	46	20	34	7.7	0.6	26.8	0.9	1.84466e+06	2.15361e+06
192020	20	H1203	AGUA PRIETA	41	16	20	64	6.7	1.8	8	0.4	1.84847e+06	2.15161e+06
192020	20	H1203	AGUA PRIETA	41	12	26	62	6.7	0.7	4.5	0.4	1.84847e+06	2.15161e+06
192020	20	H1203	AGUA PRIETA	41	14	18	68	6.4	0.3	5.5	0.4	1.84847e+06	2.15161e+06
192021	21	H1203	AGUA PRIETA	105	0	0	0	0	0	0	0	1.87181e+06	2.15127e+06
192022	22	H1203	AGUA PRIETA	43	0	0	0	0	0	0	0	1.83703e+06	2.15222e+06
192023	23	H1203	AGUA PRIETA	105	18	48	34	6.4	1.1	9.8	0.4	1.84541e+06	2.1513e+06
192023	23	H1203	AGUA PRIETA	105	26	44	30	7.6	1.3	16	0.4	1.84541e+06	2.1513e+06
192023	23	H1203	AGUA PRIETA	105	28	40	32	7.9	1.6	15.5	0.5	1.84541e+06	2.1513e+06
192023	23	H1203	AGUA PRIETA	105	30	26	44	7.5	1.2	16.3	0.7	1.84541e+06	2.1513e+06
192023	23	H1203	AGUA PRIETA	105	26	28	46	7.5	0.5	14	0.7	1.84541e+06	2.1513e+06
192024	24	H1203	AGUA PRIETA	52	0	0	0	0	0	0	0	1.91419e+06	2.14803e+06
192026	26	H1203	AGUA PRIETA	105	0	0	0	0	0	0	0	1.87117e+06	2.14832e+06
192027	27	H1203	AGUA PRIETA	105	0	0	0	0	0	0	0	1.87672e+06	2.14759e+06
192031	31	H1203	AGUA PRIETA	28	8	16	76	6.6	1.4	9	0.3	1.83456e+06	2.14328e+06
192034	34	H1203	AGUA PRIETA	105	12	16	72	6.5	1	11.3	0.2	1.82584e+06	2.14255e+06
192034	34	H1203	AGUA PRIETA	105	48	16	36	7	1.2	42	1	1.82584e+06	2.14255e+06
192037	37	H1203	AGUA PRIETA	105	6	6	88	6.9	0.6	5.8	0.3	1.8916e+06	2.13614e+06
192037	37	H1203	AGUA PRIETA	105	8	6	86	7.3	0.4	8	0.3	1.8916e+06	2.13614e+06
192037	37	H1203	AGUA PRIETA	105	6	4	90	7.7	0.3	6.8	0.4	1.8916e+06	2.13614e+06
192037	37	H1203	AGUA PRIETA	105	6	20	74	7.7	0.1	5.8	0.3	1.8916e+06	2.13614e+06
192039	39	H1203	AGUA PRIETA	105	28	18	54	7.6	0.8	15.5	0.3	1.90636e+06	2.13476e+06
192039	39	H1203	AGUA PRIETA	105	38	18	44	8	0.1	22.8	0.9	1.90636e+06	2.13476e+06
192040	40	H1203	AGUA PRIETA	105	22	42	36	10.1	0.1	31.3	20.3	1.92357e+06	2.13308e+06
192040	40	H1203	AGUA PRIETA	105	24	34	42	10.3	0.1	30.5	21	1.92357e+06	2.13308e+06
192040	40	H1203	AGUA PRIETA	105	28	28	44	10.2	0.1	32.5	21	1.92357e+06	2.13308e+06
192040	40	H1203	AGUA PRIETA	105	22	34	44	9.8	0.1	28.3	18	1.92357e+06	2.13308e+06
192040	40	H1203	AGUA PRIETA	105	12	50	38	9.1	0.1	12	10	1.92357e+06	2.13308e+06
192043	43	H1203	AGUA PRIETA	105	58	18	24	9.2	0.5	35.3	15	1.87671e+06	2.13367e+06
192043	43	H1203	AGUA PRIETA	105	60	18	22	9.3	0.3	36.3	29	1.87671e+06	2.13367e+06
192048	48	H1203	AGUA PRIETA	80	0	0	0	0	0	0	0	1.84136e+06	2.13138e+06
192049	49	H1203	AGUA PRIETA	105	32	32	36	9	0.5	25.8	18	1.9216e+06	2.12824e+06
192049	49	H1203	AGUA PRIETA	105	38	32	30	9.8	0.1	32.5	28.9	1.9216e+06	2.12824e+06
192049	49	H1203	AGUA PRIETA	105	38	32	30	9.7	0.1	32	27.6	1.9216e+06	2.12824e+06
192050	50	H1203	AGUA PRIETA	35	0	0	0	0	0	0	0	1.8323e+06	2.13077e+06
192052	52	H1203	AGUA PRIETA	20	8	30	62	6.3	2.7	6.8	0.2	1.82803e+06	2.12848e+06
192052	52	H1203	AGUA PRIETA	20	10	36	54	6.2	1.4	4.8	0.2	1.82803e+06	2.12848e+06
192053	53	H1203	AGUA PRIETA	70	0	0	0	0	0	0	0	1.90439e+06	2.12571e+06
192056	56	H1203	AGUA PRIETA	26	28	30	42	7.2	0.3	6.5	0.4	1.86573e+06	2.12389e+06
192057	57	H1203	AGUA PRIETA	70	30	28	42	7.6	0.3	8.8	0.4	1.8614e+06	2.12385e+06
192057	57	H1203	AGUA PRIETA	70	36	30	34	8.1	0.3	10.5	0.4	1.8614e+06	2.12385e+06
192057	57	H1203	AGUA PRIETA	70	36	30	34	8.1	0.3	10	0.4	1.8614e+06	2.12385e+06
192057	57	H1203	AGUA PRIETA	70	34	30	36	8.1	0.3	10	0.4	1.8614e+06	2.12385e+06
192059	59	H1203	AGUA PRIETA	105	0	0	0	0	0	0	0	1.88523e+06	2.11803e+06
192060	60	H1203	AGUA PRIETA	105	0	0	0	0	0	0	0	1.90425e+06	2.11717e+06
198001	1	H1206	NACOZARI	100	20	26	54	5.8	1.2	10	0.1	1.85279e+06	2.11537e+06
198001	1	H1206	NACOZARI	100	20	28	52	6.7	0.8	9.8	0.2	1.85279e+06	2.11537e+06
198001	1	H1206	NACOZARI	100	16	30	54	7.4	0.4	9.8	0.2	1.85279e+06	2.11537e+06
198001	1	H1206	NACOZARI	100	18	28	54	7.2	0.5	9.8	0.3	1.85279e+06	2.11537e+06
198002	2	H1206	NACOZARI	125	46	16	38	8.5	0.8	28.3	4	1.87412e+06	2.11516e+06
198002	2	H1206	NACOZARI	125	48	14	38	8.3	2.7	28	6.2	1.87412e+06	2.11516e+06
198002	2	H1206	NACOZARI	125	52	12	36	8.3	0.3	20	5	1.87412e+06	2.11516e+06
198004	4	H1206	NACOZARI	30	0	0	0	0	0	0	0	1.91563e+06	2.11192e+06
198005	5	H1206	NACOZARI	125	10	10	80	7.7	0.7	8.3	0.1	1.87824e+06	2.11304e+06
198005	5	H1206	NACOZARI	125	8	10	82	8.2	0.5	8	0.3	1.87824e+06	2.11304e+06
198005	5	H1206	NACOZARI	125	8	12	80	8.2	0.3	7.5	0.3	1.87824e+06	2.11304e+06
198009	9	H1206	NACOZARI	100	10	10	80	6.4	0.7	7	0.1	1.85254e+06	2.10819e+06
198009	9	H1206	NACOZARI	100	12	10	78	6.6	0.5	11.8	0.2	1.85254e+06	2.10819e+06
198009	9	H1206	NACOZARI	100	12	10	78	7.9	0.4	11.8	0.2	1.85254e+06	2.10819e+06
198010	10	H1206	NACOZARI	20	0	0	0	0	0	0	0	1.84552e+06	2.10428e+06
198011	11	H1206	NACOZARI	125	22	30	48	7.9	1.8	18.8	0.5	1.91002e+06	2.10074e+06
198011	11	H1206	NACOZARI	125	36	28	36	8.1	2.5	24.5	0.5	1.91002e+06	2.10074e+06
198011	11	H1206	NACOZARI	125	44	20	36	8.2	1.6	22.5	1.2	1.91002e+06	2.10074e+06
198011	11	H1206	NACOZARI	125	44	18	38	8.3	2.1	20.8	3.8	1.91002e+06	2.10074e+06
198012	12	H1206	NACOZARI	125	32	44	24	7.1	2.1	23.5	0.5	1.91652e+06	2.10033e+06
198012	12	H1206	NACOZARI	125	34	34	32	6.8	1.2	21	0.3	1.91652e+06	2.10033e+06
198012	12	H1206	NACOZARI	125	18	18	64	7	0.3	14.8	0.3	1.91652e+06	2.10033e+06
198014	14	H1206	NACOZARI	125	0	0	0	0	0	0	0	1.86486e+06	2.10199e+06
198016	16	H1206	NACOZARI	70	18	14	68	5.4	0.8	6.5	0.6	1.88829e+06	2.09982e+06
198016	16	H1206	NACOZARI	70	22	16	62	6.2	0.7	7.8	0.3	1.88829e+06	2.09982e+06
198016	16	H1206	NACOZARI	70	18	16	66	7.7	0.9	9.8	0.3	1.88829e+06	2.09982e+06
198020	20	H1206	NACOZARI	10	16	20	64	5.8	4.5	10.8	0.2	1.84031e+06	2.09707e+06
198024	24	H1206	NACOZARI	100	14	10	76	7.6	0.6	11	0.1	1.85107e+06	2.0948e+06
198024	24	H1206	NACOZARI	100	12	12	76	7.4	0.8	8.5	0.1	1.85107e+06	2.0948e+06
198024	24	H1206	NACOZARI	100	16	12	72	7	0.5	10.8	0.1	1.85107e+06	2.0948e+06
198024	24	H1206	NACOZARI	100	36	18	46	7.8	0.3	34	1.2	1.85107e+06	2.0948e+06
198026	26	H1206	NACOZARI	62	38	30	32	7.9	2	29.5	0.3	1.87695e+06	2.09272e+06
198026	26	H1206	NACOZARI	62	42	22	36	8	1.8	29.5	0.4	1.87695e+06	2.09272e+06
198026	26	H1206	NACOZARI	62	46	22	32	8	1	33.3	0.6	1.87695e+06	2.09272e+06
198027	27	H1206	NACOZARI	6	0	0	0	0	0	0	0	1.92076e+06	2.08731e+06
198030	30	H1206	NACOZARI	70	0	0	0	0	0	0	0	1.84574e+06	2.09055e+06
198031	31	H1206	NACOZARI	7	0	0	0	0	0	0	0	1.90812e+06	2.08619e+06
198032	32	H1206	NACOZARI	52	48	24	28	7.3	1.5	42.5	0.5	1.83224e+06	2.09046e+06
198034	34	H1206	NACOZARI	30	18	14	68	5.6	1	7.5	0.1	1.89418e+06	2.08381e+06
198034	34	H1206	NACOZARI	30	18	18	64	6.6	1	10	0.2	1.89418e+06	2.08381e+06
198035	35	H1206	NACOZARI	13	18	16	66	5.8	4.1	13	0.3	1.86969e+06	2.08414e+06
198038	38	H1206	NACOZARI	10	0	0	0	0	0	0	0	1.8301e+06	2.08273e+06
198041	41	H1206	NACOZARI	26	10	14	76	5.2	1.1	7.8	0.2	1.84462e+06	2.07915e+06
198042	42	H1206	NACOZARI	16	20	22	58	7.8	1	10	0.6	1.91827e+06	2.07373e+06
198043	43	H1206	NACOZARI	25	0	0	0	0	0	0	0	1.88367e+06	2.07468e+06
198045	45	H1206	NACOZARI	40	0	0	0	0	0	0	0	1.89677e+06	2.07073e+06
198047	47	H1206	NACOZARI	66	36	34	30	7.9	1.2	22.5	0.6	1.9218e+06	2.06655e+06
198047	47	H1206	NACOZARI	66	32	44	24	8.2	0.5	19.5	0.4	1.9218e+06	2.06655e+06
198047	47	H1206	NACOZARI	66	30	20	50	8	0.2	18.8	0.5	1.9218e+06	2.06655e+06
198048	48	H1206	NACOZARI	7	0	0	0	0	0	0	0	1.84592e+06	2.07013e+06
198050	50	H1206	NACOZARI	125	0	0	0	0	0	0	0	1.91064e+06	2.06247e+06
198052	52	H1206	NACOZARI	100	34	20	46	7.9	0.7	30.3	1.4	1.83508e+06	2.06663e+06
198052	52	H1206	NACOZARI	100	18	14	68	7.4	0.6	15.8	0.4	1.83508e+06	2.06663e+06
198052	52	H1206	NACOZARI	100	10	18	72	6.3	0.5	8	0.1	1.83508e+06	2.06663e+06
198056	56	H1206	NACOZARI	100	24	34	42	8.1	1.7	27	0.4	1.83293e+06	2.06239e+06
198056	56	H1206	NACOZARI	100	22	36	42	8	1.3	24	0.3	1.83293e+06	2.06239e+06
198056	56	H1206	NACOZARI	100	20	36	44	8.1	0.9	20.3	0.2	1.83293e+06	2.06239e+06
198057	57	H1206	NACOZARI	70	0	0	0	0	0	0	0	1.88077e+06	2.0593e+06
198058	58	H1206	NACOZARI	13	0	0	0	0	0	0	0	1.85086e+06	2.06029e+06
198059	59	H1206	NACOZARI	21	0	0	0	0	0	0	0	1.90307e+06	2.05753e+06
198062	62	H1206	NACOZARI	11	0	0	0	0	0	0	0	1.84303e+06	2.05627e+06
198063	63	H1206	NACOZARI	36	20	24	56	8.1	0.7	20	0.3	1.8361e+06	2.0541e+06
198063	63	H1206	NACOZARI	36	22	24	54	8.3	0.5	18.3	0.2	1.8361e+06	2.0541e+06
198064	64	H1206	NACOZARI	45	16	20	64	5.2	1	4.5	0.2	1.90102e+06	2.04651e+06
198064	64	H1206	NACOZARI	45	12	16	72	5.8	1.8	5.8	0.2	1.90102e+06	2.04651e+06
198067	67	H1206	NACOZARI	5	22	34	44	6	1.4	5.3	0.1	1.88391e+06	2.04203e+06
198068	68	H1206	NACOZARI	125	0	0	0	0	0	0	0	1.87474e+06	2.04158e+06
198070	70	H1206	NACOZARI	12	16	20	64	6.4	7.7	15	0.7	1.85032e+06	2.04187e+06
198073	73	H1206	NACOZARI	22	12	42	46	8.6	0.2	41	1.6	1.83215e+06	2.04191e+06
198073	73	H1206	NACOZARI	22	6	14	80	8.7	0.1	28.8	1.9	1.83215e+06	2.04191e+06
198073	73	H1206	NACOZARI	22	6	12	82	8.7	0.1	30	2.6	1.83215e+06	2.04191e+06
198075	75	H1206	NACOZARI	18	20	24	56	8.1	1.8	28.8	0.2	1.84089e+06	2.03902e+06
198076	76	H1206	NACOZARI	50	0	0	0	0	0	0	0	1.88094e+06	2.03601e+06
198077	77	H1206	NACOZARI	100	16	14	70	7.2	1.7	14.3	0.2	1.82885e+06	2.03501e+06
198077	77	H1206	NACOZARI	100	20	14	66	7.4	1.7	18.3	0.2	1.82885e+06	2.03501e+06
198077	77	H1206	NACOZARI	100	16	16	68	7.4	0.3	16	0.4	1.82885e+06	2.03501e+06
198078	78	H1206	NACOZARI	13	0	0	0	0	0	0	0	1.90814e+06	2.02889e+06
198079	79	H1206	NACOZARI	49	0	0	0	0	0	0	0	1.88791e+06	2.02921e+06
198080	80	H1206	NACOZARI	26	0	0	0	0	0	0	0	1.82902e+06	2.03162e+06
198082	82	H1206	NACOZARI	45	0	0	0	0	0	0	0	1.86518e+06	2.02586e+06
198083	83	H1206	NACOZARI	11	0	0	0	0	0	0	0	1.87314e+06	2.02506e+06
198084	84	H1206	NACOZARI	35	0	0	0	0	0	0	0	1.89254e+06	2.0239e+06
198085	85	H1206	NACOZARI	45	0	0	0	0	0	0	0	1.9172e+06	2.01979e+06
198086	86	H1206	NACOZARI	100	16	18	66	7.9	0.5	37	0.5	1.82598e+06	2.02495e+06
198086	86	H1206	NACOZARI	100	4	10	86	8.2	0.1	33.3	0.4	1.82598e+06	2.02495e+06
198086	86	H1206	NACOZARI	100	8	16	76	8.3	0.3	36.8	1	1.82598e+06	2.02495e+06
198086	86	H1206	NACOZARI	100	4	8	88	8.3	0.1	39.8	1.2	1.82598e+06	2.02495e+06
198089	89	H1206	NACOZARI	48	18	30	52	6.9	4.4	16.3	0.2	1.90393e+06	2.01919e+06
198089	89	H1206	NACOZARI	48	20	42	38	6.4	1.3	17.5	0.2	1.90393e+06	2.01919e+06
198091	91	H1206	NACOZARI	23	18	36	46	5.4	9.7	16.3	1.8	1.8771e+06	2.01479e+06
198091	91	H1206	NACOZARI	23	16	26	58	5.1	3	8.8	0.1	1.8771e+06	2.01479e+06
198094	94	H1206	NACOZARI	56	0	0	0	0	0	0	0	1.89441e+06	2.01407e+06
198097	97	H1206	NACOZARI	6	10	20	70	6	2.8	10.8	0.2	1.83827e+06	2.01381e+06
212031	31	H1301	CIUDAD JUAREZ	105	0	0	0	0	0	0	0	1.92949e+06	2.16492e+06
212034	34	H1301	CIUDAD JUAREZ	105	0	0	0	0	0	0	0	1.93722e+06	2.16357e+06
212038	38	H1301	CIUDAD JUAREZ	105	10	10	80	7.7	0.3	8	0.6	1.93017e+06	2.1602e+06
212038	38	H1301	CIUDAD JUAREZ	105	24	12	64	8.3	0.4	17.3	3.7	1.93017e+06	2.1602e+06
212048	48	H1301	CIUDAD JUAREZ	105	32	28	40	9.2	0.6	30.3	18.6	1.93082e+06	2.15374e+06
212048	48	H1301	CIUDAD JUAREZ	105	34	30	36	10.1	0.2	31.3	20.2	1.93082e+06	2.15374e+06
212053	53	H1301	CIUDAD JUAREZ	105	0	0	0	0	0	0	0	1.92784e+06	2.14856e+06
212066	66	H1301	CIUDAD JUAREZ	105	0	0	0	0	0	0	0	1.92751e+06	2.13826e+06
212070	70	H1301	CIUDAD JUAREZ	105	0	0	0	0	0	0	0	1.93526e+06	2.13301e+06
212074	74	H1301	CIUDAD JUAREZ	105	28	34	38	7.9	1.3	20.8	0.8	1.92741e+06	2.12882e+06
212074	74	H1301	CIUDAD JUAREZ	105	26	38	36	7.9	1.4	21	0.8	1.92741e+06	2.12882e+06
212074	74	H1301	CIUDAD JUAREZ	105	26	36	38	7.9	0.6	22	1	1.92741e+06	2.12882e+06
212074	74	H1301	CIUDAD JUAREZ	105	24	34	42	7.9	0.7	20.8	1.2	1.92741e+06	2.12882e+06
212077	77	H1301	CIUDAD JUAREZ	105	0	0	0	0	0	0	0	1.93541e+06	2.12728e+06
212093	93	H1301	CIUDAD JUAREZ	105	0	0	0	0	0	0	0	1.92895e+06	2.12005e+06
212100	100	H1301	CIUDAD JUAREZ	105	0	0	0	0	0	0	0	1.93451e+06	2.11775e+06
216016	16	H1304	NUEVO CASAS GRANDES	105	0	0	0	0	0	0	0	1.93473e+06	2.10118e+06
216023	23	H1304	NUEVO CASAS GRANDES	116	34	22	44	7.8	1.8	22.5	0.8	1.92903e+06	2.08881e+06
216023	23	H1304	NUEVO CASAS GRANDES	116	32	24	44	8.1	1.6	21	0.8	1.92903e+06	2.08881e+06
216023	23	H1304	NUEVO CASAS GRANDES	116	36	16	48	8.1	1.8	23.3	0.9	1.92903e+06	2.08881e+06
216023	23	H1304	NUEVO CASAS GRANDES	116	40	16	44	8.1	0.7	24.8	0.7	1.92903e+06	2.08881e+06
216023	23	H1304	NUEVO CASAS GRANDES	116	40	16	44	8.3	0.3	24	0.6	1.92903e+06	2.08881e+06
216032	32	H1304	NUEVO CASAS GRANDES	105	0	0	0	0	0	0	0	1.93594e+06	2.07957e+06
216046	46	H1304	NUEVO CASAS GRANDES	110	34	42	24	7.9	3.1	19.5	1	1.93045e+06	2.06646e+06
216046	46	H1304	NUEVO CASAS GRANDES	110	38	42	20	7.7	1.9	22.8	1	1.93045e+06	2.06646e+06
216047	47	H1304	NUEVO CASAS GRANDES	61	24	36	40	7.9	0.8	16.3	0.7	1.92388e+06	2.06602e+06
216047	47	H1304	NUEVO CASAS GRANDES	61	30	32	38	8	0.6	20	1	1.92388e+06	2.06602e+06
216052	52	H1304	NUEVO CASAS GRANDES	56	26	34	40	7.8	1.6	18	0.7	1.9299e+06	2.05235e+06
216052	52	H1304	NUEVO CASAS GRANDES	56	26	26	48	7.8	0.9	16	0.6	1.9299e+06	2.05235e+06
216060	60	H1304	NUEVO CASAS GRANDES	105	4	10	86	7.7	0.5	6.3	0.5	1.92893e+06	2.04463e+06
216060	60	H1304	NUEVO CASAS GRANDES	105	18	30	52	7.1	4.1	15.8	0.6	1.92893e+06	2.04463e+06
216066	66	H1304	NUEVO CASAS GRANDES	87	0	0	0	0	0	0	0	1.93792e+06	2.04026e+06
216077	77	H1304	NUEVO CASAS GRANDES	78	0	0	0	0	0	0	0	1.92311e+06	2.03006e+06
